# Supplementary material for: Genetic architecture of innate and adaptive immune cells in pigs
Source: Front Immunol. 2023 Feb 6;14:1058346. doi: 10.3389/fimmu.2023.1058346 (PMC9939681; doi:10.3389/fimmu.2023.1058346)
Supplement: Supplementary file 2 [file Table_2.xlsx]

## Sheet: PhenotypicCORR_residuals
PHENOTYPIC CORRELATIONS BETWEEN PBMCs AND OTHER IMMUNITY TRAITS												P-VALUE OF PHENOTYPIC CORRELATIONS
	Tcells_%PBMC	CTL_Tcells_%PBMC	Memory_Tcells_%PBMC	Th_Tcells_%PBMC	Naive_Tcells_%PBMC	Bcells_%PBMC	NK_%PBMC	CD4_%PBMC	CD8_%PBMC	CD4/CD8_%			Tcells_%PBMC	CTL_Tcells_%PBMC	Memory_Tcells_%PBMC	Th_Tcells_%PBMC	Naive_Tcells_%PBMC	Bcells_%PBMC	NK_%PBMC	CD4_%PBMC	CD8_%PBMC	CD4/CD8_%
Tcells_%PBMC	1	0.5133	0.4086	0.1243	0.3527	-0.5764	-0.0336	0.3737	0.5685	-0.2408		Tcells_%PBMC	<.0001	<.0001	<.0001	0.0139	<.0001	<.0001	0.5081	<.0001	<.0001	<.0001
CTL_Tcells_%PBMC	0.5133	1	0.3039	-0.1877	-0.4821	-0.5483	0.4817	0.1693	0.9603	-0.7557		CTL_Tcells_%PBMC	<.0001	<.0001	<.0001	0.0002	<.0001	<.0001	<.0001	0.0008	<.0001	<.0001
Memory_Tcells_%PBMC	0.4086	0.3039	1	0.4526	-0.1644	-0.2678	0.0957	0.9387	0.5378	0.1101		Memory_Tcells_%PBMC	<.0001	<.0001	<.0001	<.0001	0.0011	<.0001	0.0588	<.0001	<.0001	0.0294
Th_Tcells_%PBMC	0.1243	-0.1877	0.4526	1	0.1557	-0.0129	-0.3012	0.7012	-0.042	0.7851		Th_Tcells_%PBMC	0.0139	0.0002	<.0001	<.0001	0.002	0.7992	<.0001	<.0001	0.4073	<.0001
Naive_Tcells_%PBMC	0.3527	-0.4821	-0.1644	0.1557	1	0.1133	-0.5088	-0.0853	-0.4721	0.4078		Naive_Tcells_%PBMC	<.0001	<.0001	0.0011	0.002	<.0001	0.0251	<.0001	0.0922	<.0001	<.0001
Bcells_%PBMC	-0.5764	-0.5483	-0.2678	-0.0129	0.1133	1	-0.4555	-0.2298	-0.5631	0.3371		Bcells_%PBMC	<.0001	<.0001	<.0001	0.7992	0.0251	<.0001	<.0001	<.0001	<.0001	<.0001
NK_%PBMC	-0.0336	0.4817	0.0957	-0.3012	-0.5088	-0.4555	1	-0.0334	0.4486	-0.5045		NK_%PBMC	0.5081	<.0001	0.0588	<.0001	<.0001	<.0001	<.0001	0.5101	<.0001	<.0001
CD4_%PBMC	0.3737	0.1693	0.9387	0.7012	-0.0853	-0.2298	-0.0334	1	0.4062	0.3608		CD4_%PBMC	<.0001	0.0008	<.0001	<.0001	0.0922	<.0001	0.5101	<.0001	<.0001	<.0001
CD8_%PBMC	0.5685	0.9603	0.5378	-0.042	-0.4721	-0.5631	0.4486	0.4062	1	-0.6335		CD8_%PBMC	<.0001	<.0001	<.0001	0.4073	<.0001	<.0001	<.0001	<.0001	<.0001	<.0001
CD4/CD8_%	-0.2408	-0.7557	0.1101	0.7851	0.4078	0.3371	-0.5045	0.3608	-0.6335	1		CD4/CD8_%	<.0001	<.0001	0.0294	<.0001	<.0001	<.0001	<.0001	<.0001	<.0001	<.0001
IgA	0.0352	0.0205	-0.0639	-0.0235	0.0169	-0.0705	0.0656	-0.0422	-0.0015	-0.0286		IgA	0.488	0.6865	0.2072	0.6436	0.7383	0.1639	0.1955	0.4058	0.9771	0.5734
IgM	-0.1906	-0.0195	-0.1798	-0.0829	-0.1334	0.0532	0.0659	-0.1628	-0.0674	-0.043		IgM	0.0001	0.7013	0.0004	0.1015	0.0082	0.2942	0.1933	0.0012	0.1838	0.3961
IgG	-0.1206	-0.0169	-0.0887	0.0101	-0.0858	0.0365	-0.0279	-0.0468	-0.0393	0.0174		IgG	0.0172	0.7394	0.0803	0.8419	0.0907	0.472	0.5833	0.357	0.4385	0.7318
HAPTO	-0.013	-0.0557	-0.0912	-0.1512	0.075	-0.0687	0.0106	-0.1161	-0.0798	-0.0657		HAPTO	0.7974	0.2722	0.0717	0.0027	0.1387	0.1754	0.8344	0.0217	0.1153	0.195
CRP	0.0029	0.0162	0.0002	-0.0688	-0.027	-0.1338	0.0818	-0.0093	0.0158	-0.0561		CRP	0.9552	0.7508	0.9963	0.1771	0.5968	0.0084	0.1082	0.8556	0.7574	0.2709
gdTcells	0.3789	-0.2972	-0.0814	0.0071	0.7909	0.0849	-0.3501	-0.0583	-0.2955	0.1922		gdTcells	<.0001	<.0001	0.1081	0.8886	<.0001	0.0938	<.0001	0.2504	<.0001	0.0001
LEU	-0.0375	0.0758	-0.0511	-0.0865	-0.1107	-0.0322	0.1123	-0.0608	0.0497	-0.1055		LEU	0.4606	0.1358	0.3144	0.0886	0.029	0.5265	0.0267	0.2312	0.3279	0.0375
EOS	-0.0362	0.0324	0.0204	-0.0444	-0.039	0.0377	0.0326	0.0136	0.0323	-0.0499		EOS	0.4839	0.5313	0.693	0.3908	0.4507	0.4667	0.5285	0.7924	0.5321	0.3342
LYM	0.0014	0.1793	0.006	-0.1071	-0.2002	-0.0552	0.1933	-0.0183	0.1553	-0.1846		LYM	0.9778	0.0004	0.9058	0.0347	<.0001	0.2772	0.0001	0.7195	0.0021	0.0003
MON	-0.0338	0.0842	-0.0153	-0.0796	-0.1107	-0.041	0.0666	-0.0335	0.0671	-0.1062		MON	0.5085	0.0986	0.7643	0.1185	0.0296	0.4215	0.1915	0.512	0.1886	0.037
NEU	-0.0896	-0.1073	-0.1062	-0.0187	0.0579	0.0268	-0.0512	-0.0924	-0.1255	0.0552		NEU	0.0777	0.0343	0.0363	0.7126	0.2544	0.5979	0.314	0.0686	0.0133	0.2777
CORTISOL	0.0437	0.0026	0.0287	0.1235	-0.0117	0.0205	0.0005	0.0592	0.0236	0.0808		CORTISOL	0.3892	0.9593	0.5725	0.0147	0.8184	0.6872	0.9914	0.2436	0.6417	0.1113
NEU/LYM ratio	-0.0488	-0.2177	-0.0894	0.072	0.2044	0.0446	-0.1785	-0.0578	-0.2124	0.1854		NEU/LYM ratio	0.3367	<.0001	0.0783	0.1562	<.0001	0.3806	0.0004	0.2555	<.0001	0.0002
HTCR	0.1672	0.2226	0.0666	-0.025	-0.0807	-0.1622	0.1401	0.0367	0.2145	-0.1571		HTCR	0.0009	<.0001	0.1902	0.6235	0.1121	0.0013	0.0057	0.4701	<.0001	0.0019
HB	0.1432	0.1964	0.0643	-0.0456	-0.073	-0.0986	0.1223	0.0247	0.1909	-0.1543		HB	0.0046	<.0001	0.2056	0.3701	0.1505	0.052	0.0158	0.6265	0.0002	0.0023
ERY	0.1214	0.2189	0.0233	-0.1051	-0.0955	-0.1632	0.1309	-0.0156	0.2008	-0.2082		ERY	0.0166	<.0001	0.6462	0.0383	0.0597	0.0012	0.0098	0.7585	<.0001	<.0001
VCM	0.0833	0.035	0.0637	0.1024	0.0081	-0.0289	0.0332	0.0728	0.0465	0.0463		VCM	0.101	0.4914	0.2097	0.0435	0.8736	0.5693	0.5139	0.1519	0.3604	0.3625
HBcorp	0.0416	-0.0042	0.0547	0.0651	0.0194	0.0672	0.0024	0.0495	0.01	0.0461		HBcorp	0.4129	0.9336	0.2819	0.2005	0.7032	0.1858	0.9627	0.3297	0.8447	0.3645
PLAQ	0.0154	-0.0258	-0.0935	-0.0272	0.0515	-0.0613	0.0256	-0.0765	-0.0517	-0.0019		PLAQ	0.7643	0.6149	0.0677	0.5952	0.3148	0.2314	0.6174	0.135	0.3128	0.9707
PHAGO_%	-0.2472	-0.3263	-0.1583	0.0862	0.1436	0.2377	-0.2501	-0.1097	-0.3285	0.2632		PHAGO_%	<.0001	<.0001	0.0017	0.0887	0.0044	<.0001	<.0001	0.0301	<.0001	<.0001
PHAGO_FITC	-0.0737	-0.0645	-0.0329	0.0082	0.0315	-0.0276	-0.0414	-0.0212	-0.062	0.0461		PHAGO_FITC	0.146	0.2029	0.5169	0.872	0.5342	0.5866	0.4139	0.6753	0.2215	0.3628
GRANphago%	-0.0822	-0.025	-0.04	-0.0809	-0.0536	-0.032	0.0295	-0.0696	-0.0322	-0.0382		GRANphago%	0.1047	0.6215	0.4301	0.1101	0.2903	0.5287	0.5613	0.1695	0.5256	0.4517
MONphago%	-0.199	-0.2491	-0.1692	0.052	0.0913	0.1486	-0.2129	-0.1207	-0.267	0.1917		MONphago%	<.0001	<.0001	0.0008	0.3053	0.0714	0.0032	<.0001	0.0169	<.0001	0.0001
LYMphago%	-0.2844	-0.3454	-0.1917	0.0358	0.0846	0.3369	-0.2965	-0.1542	-0.3655	0.2417		LYMphago%	<.0001	<.0001	0.0001	0.48	0.095	<.0001	<.0001	0.0022	<.0001	<.0001
GRANphagoFITC	-0.0322	-0.0065	-0.0461	-0.0318	-0.0089	-0.0487	-0.0127	-0.035	-0.0171	-0.0171		GRANphagoFITC	0.5254	0.8984	0.3636	0.5301	0.8601	0.3371	0.8027	0.4905	0.7363	0.7354
MONphagoFITC	-0.0992	-0.1536	-0.0383	0.0402	0.0798	-0.0178	-0.0754	-0.0199	-0.1482	0.1237		MONphagoFITC	0.05	0.0023	0.4499	0.4283	0.115	0.7259	0.1369	0.6943	0.0033	0.0144
LYMphagoFITC	-0.1836	-0.2389	-0.132	0.0032	0.0782	0.1684	-0.1417	-0.1182	-0.2575	0.1528		LYMphagoFITC	0.0003	<.0001	0.009	0.9492	0.1227	0.0008	0.005	0.0194	<.0001	0.0024

## Sheet: PhenotypicCORR_raw
PHENOTYPIC CORRELATIONS BETWEEN PBMCs AND OTHER IMMUNITY TRAITS												P-VALUE OF PHENOTYPIC CORRELATIONS
	Tcells_%PBMC	CTL_Tcells_%PBMC	Memory_Tcells_%PBMC	Th_Tcells_%PBMC	Naive_Tcells_%PBMC	Bcells_%PBMC	NK_%PBMC	CD4_%PBMC	CD8_%PBMC	CD4/CD8_%			Tcells_%PBMC	CTL_Tcells_%PBMC	Memory_Tcells_%PBMC	Th_Tcells_%PBMC	Naive_Tcells_%PBMC	Bcells_%PBMC	NK_%PBMC	CD4_%PBMC	CD8_%PBMC	CD4/CD8_%
Tcells_%PBMC	1	0.5087	0.4203	0.102	0.343	-0.5629	-0.0333	0.3805	0.5643	-0.2482		Tcells_%PBMC	<.0001	<.0001	<.0001	0.0439	<.0001	<.0001	0.5113	<.0001	<.0001	<.0001
CTL_Tcells_%PBMC	0.5087	1	0.3232	-0.1512	-0.4989	-0.5045	0.4834	0.1987	0.9608	-0.7308		CTL_Tcells_%PBMC	<.0001	<.0001	<.0001	0.0027	<.0001	<.0001	<.0001	<.0001	<.0001	<.0001
Memory_Tcells_%PBMC	0.4203	0.3232	1	0.3937	-0.1766	-0.2532	0.0877	0.9333	0.5535	0.0694		Memory_Tcells_%PBMC	<.0001	<.0001	<.0001	<.0001	0.0005	<.0001	0.0833	<.0001	<.0001	0.1708
Th_Tcells_%PBMC	0.102	-0.1512	0.3937	1	0.1246	0.0148	-0.272	0.6675	-0.0265	0.7852		Th_Tcells_%PBMC	0.0439	0.0027	<.0001	<.0001	0.0137	0.7701	<.0001	<.0001	0.6007	<.0001
Naive_Tcells_%PBMC	0.343	-0.4989	-0.1766	0.1246	1	0.0947	-0.5148	-0.1049	-0.489	0.3985		Naive_Tcells_%PBMC	<.0001	<.0001	0.0005	0.0137	<.0001	0.0613	<.0001	0.038	<.0001	<.0001
Bcells_%PBMC	-0.5629	-0.5045	-0.2532	0.0148	0.0947	1	-0.4529	-0.2068	-0.52	0.3262		Bcells_%PBMC	<.0001	<.0001	<.0001	0.7701	0.0613	<.0001	<.0001	<.0001	<.0001	<.0001
NK_%PBMC	-0.0333	0.4834	0.0877	-0.272	-0.5148	-0.4529	1	-0.0346	0.4458	-0.4906		NK_%PBMC	0.5113	<.0001	0.0833	<.0001	<.0001	<.0001	<.0001	0.4949	<.0001	<.0001
CD4_%PBMC	0.3805	0.1987	0.9333	0.6675	-0.1049	-0.2068	-0.0346	1	0.4291	0.3365		CD4_%PBMC	<.0001	<.0001	<.0001	<.0001	0.038	<.0001	0.4949	<.0001	<.0001	<.0001
CD8_%PBMC	0.5643	0.9608	0.5535	-0.0265	-0.489	-0.52	0.4458	0.4291	1	-0.6202		CD8_%PBMC	<.0001	<.0001	<.0001	0.6007	<.0001	<.0001	<.0001	<.0001	<.0001	<.0001
CD4/CD8_%	-0.2482	-0.7308	0.0694	0.7852	0.3985	0.3262	-0.4906	0.3365	-0.6202	1		CD4/CD8_%	<.0001	<.0001	0.1708	<.0001	<.0001	<.0001	<.0001	<.0001	<.0001	<.0001
IgA	0.0828	0.0999	0.0212	0.0394	-0.0295	-0.056	0.0691	0.0494	0.0898	-0.0354		IgA	0.1019	0.0484	0.6754	0.4373	0.5607	0.2696	0.173	0.3302	0.0761	0.4855
IgM	-0.0876	0.123	-0.0276	-0.0668	-0.2082	0.0574	0.1	-0.0311	0.095	-0.1232		IgM	0.0836	0.0149	0.5864	0.1876	<.0001	0.2578	0.0482	0.5392	0.0606	0.0148
IgG	-0.0473	0.1058	0.0104	0.0699	-0.1546	0.0538	0.0149	0.0565	0.0913	-0.018		IgG	0.3517	0.0367	0.8374	0.1681	0.0022	0.2892	0.77	0.2659	0.0718	0.7227
HAPTO	0.0131	0.0579	-0.0234	-0.051	-0.0337	-0.0255	0.0555	-0.0249	0.0367	-0.0715		HAPTO	0.7968	0.2533	0.6447	0.3147	0.506	0.615	0.2736	0.6231	0.469	0.1584
CRP	0.0191	-0.022	0.056	-0.109	0.0042	-0.1655	0.0244	0.0209	0.0049	-0.0617		CRP	0.7084	0.6668	0.2722	0.032	0.9345	0.0011	0.6316	0.6819	0.9235	0.2261
gdTcells	0.3356	-0.3305	-0.0707	-0.0335	0.7661	0.0752	-0.3815	-0.066	-0.3164	0.1839		gdTcells	<.0001	<.0001	0.1627	0.5089	<.0001	0.1379	<.0001	0.1928	<.0001	0.0003
LEU	-0.0289	0.1392	-0.0442	0.0884	-0.136	0.0552	0.1104	0.003	0.1009	-0.0261		LEU	0.57	0.006	0.3852	0.0816	0.0072	0.2771	0.0294	0.9533	0.0467	0.6076
EOS	-0.058	0.056	-0.0384	0.0694	-0.072	0.0416	0.0777	-0.0025	0.0335	0.013		EOS	0.2618	0.2784	0.4582	0.1791	0.1635	0.4213	0.1328	0.9616	0.5174	0.8023
LYM	-0.0061	0.202	-0.0145	0.0367	-0.1962	0.0225	0.1778	0.012	0.1643	-0.1013		LYM	0.9052	<.0001	0.7762	0.4709	<.0001	0.6584	0.0004	0.813	0.0011	0.0459
MON	-0.0252	0.1444	-0.0209	0.0415	-0.1334	0.0503	0.0776	0.0043	0.1105	-0.0618		MON	0.6222	0.0045	0.6829	0.4157	0.0087	0.3239	0.128	0.9329	0.03	0.2259
NEU	-0.0589	0.0082	-0.0635	0.1244	-0.0154	0.0951	-0.0182	-0.007	-0.0183	0.0808		NEU	0.2468	0.8716	0.2115	0.0141	0.7619	0.0608	0.7202	0.8911	0.7193	0.1114
CORTISOL	-0.0234	-0.0439	-0.0195	0.1997	0.0041	0.0857	-0.0506	0.0443	-0.0295	0.1656		CORTISOL	0.6452	0.3869	0.7005	<.0001	0.9357	0.0911	0.3189	0.3832	0.5615	0.001
NEU/LYM ratio	-0.0265	-0.1562	-0.0453	0.1027	0.1546	0.0493	-0.1569	-0.0094	-0.1472	0.169		NEU/LYM ratio	0.6019	0.002	0.3727	0.0429	0.0022	0.3325	0.0019	0.8534	0.0036	0.0008
HTCR	0.1413	0.1946	0.0481	0.0195	-0.0568	-0.1051	0.1019	0.0354	0.1832	-0.1085		HTCR	0.0053	0.0001	0.3436	0.7017	0.264	0.0383	0.0447	0.4869	0.0003	0.0323
HB	0.1041	0.1672	0.0381	0.0011	-0.0687	-0.0646	0.103	0.0158	0.1579	-0.104		HB	0.0401	0.0009	0.4539	0.9822	0.1762	0.2037	0.0423	0.7559	0.0018	0.0403
ERY	0.0804	0.1887	0.0004	0.0511	-0.088	-0.1127	0.1037	0.012	0.1679	-0.083		ERY	0.1136	0.0002	0.9934	0.3149	0.0829	0.0263	0.041	0.8142	0.0009	0.1023
VCM	0.0867	0.0149	0.0654	-0.0423	0.0384	0.001	0.0026	0.0329	0.0269	-0.0386		VCM	0.0878	0.7689	0.198	0.406	0.4497	0.9842	0.9589	0.5173	0.5962	0.4479
HBcorp	0.0331	-0.0209	0.049	-0.0592	0.022	0.06	0.0011	0.007	-0.0064	-0.0279		HBcorp	0.5155	0.681	0.3348	0.2438	0.6658	0.2374	0.9832	0.8911	0.8998	0.5838
PLAQ	-0.0345	-0.1084	-0.1461	-0.0158	0.0799	-0.1115	0.0183	-0.1244	-0.1311	0.0574		PLAQ	0.5002	0.0339	0.0042	0.7585	0.1184	0.0292	0.7211	0.0148	0.0102	0.2621
PHAGO_%	-0.1805	-0.2847	-0.0761	0.0379	0.167	0.2093	-0.2989	-0.0546	-0.2723	0.2045		PHAGO_%	0.0003	<.0001	0.133	0.4543	0.0009	<.0001	<.0001	0.2815	<.0001	<.0001
PHAGO_FITC	-0.0609	-0.0002	-0.0337	0.1739	-0.032	0.0723	-0.0057	0.032	-0.0002	0.1202		PHAGO_FITC	0.2299	0.9972	0.5061	0.0006	0.5277	0.1533	0.9099	0.5277	0.9967	0.0174
GRANphago%	0.0358	-0.0098	0.0893	-0.0088	0.0206	-0.0492	-0.0486	0.0597	0.021	0		GRANphago%	0.4807	0.8473	0.0779	0.862	0.6853	0.3323	0.3376	0.2386	0.6787	0.9996
MONphago%	-0.0403	-0.2515	-0.0226	0.0087	0.215	0.0489	-0.2757	-0.0163	-0.221	0.1636		MONphago%	0.4269	<.0001	0.6555	0.8638	<.0001	0.3345	<.0001	0.7477	<.0001	0.0012
LYMphago%	-0.145	-0.2702	-0.0433	-0.1599	0.1125	0.1739	-0.2701	-0.0878	-0.2522	0.0589		LYMphago%	0.0041	<.0001	0.3936	0.0015	0.0262	0.0006	<.0001	0.0828	<.0001	0.2457
GRANphagoFITC	-0.0022	-0.0172	-0.0009	0.1036	-0.0045	-0.0008	-0.0127	0.0414	-0.0004	0.0823		GRANphagoFITC	0.9651	0.7341	0.9855	0.0406	0.9287	0.9871	0.8016	0.4142	0.9939	0.104
MONphagoFITC	-0.0252	-0.0298	-0.014	0.2105	0.031	0.0788	-0.0573	0.0577	-0.029	0.164		MONphagoFITC	0.6196	0.5575	0.7826	<.0001	0.5408	0.1198	0.2586	0.2549	0.5675	0.0011
LYMphagoFITC	-0.1118	0.026	-0.1624	0.0742	-0.074	0.1771	0.0005	-0.1055	-0.0366	0.035		LYMphagoFITC	0.0271	0.6086	0.0013	0.1428	0.1443	0.0004	0.9927	0.0371	0.4703	0.4902
