# Supplementary material for: Genetic architecture of innate and adaptive immune cells in pigs
Source: Front Immunol. 2023 Feb 6;14:1058346. doi: 10.3389/fimmu.2023.1058346 (PMC9939681; doi:10.3389/fimmu.2023.1058346)
Supplement: Supplementary file 3 [file Table_3.xlsx]

## Sheet: Genetic Correlations
ESTIMATED GENETIC CORRELATIONS BETWEEN PBMCs AND OTHER IMMUNITY TRAITS												SD OF THE ESTIMATED GENETIC CORRELATIONS
	Tcells_%PBMC	CTL_Tcells_%PBMC	Memory_Tcells_%PBMC	Th_Tcells_%PBMC	Naive_Tcells_%PBMC	Bcells_%PBMC	NK_%PBMC	CD4_%PBMC	CD8_%PBMC	CD4/CD8_%			Tcells_%PBMC	CTL_Tcells_%PBMC	Memory_Tcells_%PBMC	Th_Tcells_%PBMC	Naive_Tcells_%PBMC	Bcells_%PBMC	NK_%PBMC	CD4_%PBMC	CD8_%PBMC	CD4/CD8_%
Tcells_%PBMC	1	0.58989	0.67531	0.11125	0.50122	-0.78264	-0.016194	0.57242	0.70813	-0.28925		Tcells_%PBMC		0.17919	0.14294	0.28928	0.22487	0.27789	0.26888	0.17219	0.1971	0.2611
CTL_Tcells_%PBMC	0.58989	1	0.36963	0.014521	-0.36513	-0.4077	0.18287	0.21145	0.94465	-0.73962		CTL_Tcells_%PBMC	0.17919		0.33467	0.29943	0.26348	0.37588	0.33422	0.27129	0.29069	0.16793
Memory_Tcells_%PBMC	0.67531	0.36963	1	0.57571	0.023546	-0.52736	-0.44193	0.978	0.62068	0.23081		Memory_Tcells_%PBMC	0.14294	0.33467		0.20386	0.31069	0.75404	0.18302	0.017022	0.1907	0.26483
Th_Tcells_%PBMC	0.11125	0.014521	0.57571	1	-0.36436	-0.43547	-0.1146	0.75028	0.21239	0.71623		Th_Tcells_%PBMC	0.28928	0.29943	0.20386		0.27306	0.45975	0.31922	0.14507	0.32421	0.19543
Naive_Tcells_%PBMC	0.50122	-0.36513	0.023546	-0.36436	1	-0.42293	-0.2481	-0.043171	-0.25244	0.043052		Naive_Tcells_%PBMC	0.22487	0.26348	0.31069	0.27306		0.50829	0.32241	0.27757	0.43403	0.29742
Bcells_%PBMC	-0.78264	-0.4077	-0.52736	-0.43547	-0.42293	1	-0.31965	-0.55794	-0.4063	-0.064653		Bcells_%PBMC	0.27789	0.37588	0.75404	0.45975	0.50829		0.60258	0.56934	0.47178	0.58977
NK_%PBMC	-0.016194	0.18287	-0.44193	-0.1146	-0.2481	-0.31965	1	-0.3058	-0.053113	-0.18154		NK_%PBMC	0.26888	0.33422	0.18302	0.31922	0.32241	0.60258		0.2903	0.4664	0.38213
CD4_%PBMC	0.57242	0.21145	0.978	0.75028	-0.043171	-0.55794	-0.3058	1	0.55022	0.37554		CD4_%PBMC	0.17219	0.27129	0.017022	0.14507	0.27757	0.56934	0.2903		0.2207	0.3467
CD8_%PBMC	0.70813	0.94465	0.62068	0.21239	-0.25244	-0.4063	-0.053113	0.55022	1	-0.4903		CD8_%PBMC	0.1971	0.29069	0.1907	0.32421	0.43403	0.47178	0.4664	0.2207		0.28819
CD4/CD8_%	-0.28925	-0.73962	0.23081	0.71623	0.043052	-0.064653	-0.18154	0.37554	-0.4903	1		CD4/CD8_%	0.2611	0.16793	0.26483	0.19543	0.29742	0.58977	0.38213	0.3467	0.28819
IgA	-0.285	-0.22612	-0.3269	0.050345	-0.15025	0.3318	-0.23166	-0.25522	-0.31295	0.14031		IgA	0.19563	0.22613	0.19241	0.26051	0.26285	0.3648	0.2275	0.20837	0.26284	0.24994
IgM	-0.4244	-0.4531	-0.47557	-0.056404	0.081178	0.094454	-0.071069	-0.53749	-0.49608	0.14207		IgM	0.17656	0.19525	0.17537	0.2561	0.2398	0.36614	0.24596	0.16388	0.19904	0.26494
IgG	-0.37465	-0.37673	-0.36253	0.12976	-0.11836	0.31015	0.17347	-0.27304	-0.4358	0.26919		IgG	0.19588	0.21101	0.19617	0.25926	0.26305	0.34476	0.52988	0.27452	0.33555	0.23776
HAPTO	0.21123	-0.0017482	-0.039698	-0.045187	0.41425	0.060139	-0.18428	-0.077476	-0.054181	-0.054154		HAPTO	0.30534	0.42759	0.30027	0.358	0.32114	0.48949	0.37069	0.31018	0.38932	0.38107
CRP	0.023658	-0.40541	0.077653	-0.050577	0.64393	-0.086012	0.11024	-0.012352	-0.36182	0.093874		CRP	0.70984	0.95538	0.55658	0.59954	0.82233	0.99563	0.17962	0.42151	0.79622	0.60899
gdTcells	0.34123	-0.28288	-0.14511	-0.56826	0.90268	-0.21593	-0.27946	-0.26239	-0.31533	-0.16582		gdTcells	0.20032	0.23331	0.22379	0.25192	0.091626	0.3813	0.24359	0.22254	0.95555	0.27772
LEU	0.15909	0.7024	0.11951	-0.29339	-0.20943	-0.5804	-0.17213	0.033158	0.59215	-0.56546		LEU	0.38456	0.49481	0.34566	0.49333	0.45682	2.1434	0.89177	0.38102	0.58925	0.91759
EOS	-0.1836	0.22479	0.13132	-0.67761	-0.36361	-0.1926	-0.67878	-0.049638	0.18236	-0.44004		EOS	0.2258	0.25628	0.23077	0.41841	0.2394	0.50661	1.363	0.24759	0.31302	0.28003
LYM	0.0085599	0.622	0.077444	-0.22627	-0.27977	-0.32212	-0.1232	-0.028183	0.54966	-0.61058		LYM	0.53934	0.51963	0.57809	0.50314	0.45254	0.58076	1.3769	0.55797	0.67105	0.53584
MON	0.16616	0.69885	0.38045	-0.27423	-0.16038	-0.3241	0.56507	0.31253	0.70144	-0.62934		MON	0.55945	0.92709	0.56641	0.69647	0.82121	0.72168	1.3472	0.60984	0.84088	0.93505
NEU	0.12904	0.29597	0.0061755	-0.071079	0.0090259	-0.58662	-0.015294	-0.038072	0.31851	-0.225		NEU	0.23444	0.28153	0.23074	0.3311	0.28828	0.62782	0.62468	0.24157	0.33749	0.29147
CORTISOL	-0.051681	0.14464	-0.25885	0.25491	-0.44243	-0.24697	0.56531	-0.14844	0.1072	0.089052		CORTISOL	0.27389	0.33235	0.25931	0.32718	0.31536	0.42269	0.32109	0.27136	0.34507	0.31472
NEU/LYM ratio	0.1664	0.095907	0.05215	0.25022	0.085576	-0.55056	-0.10164	0.11094	0.17945	0.12374		NEU/LYM ratio	0.22531	0.29399	0.22536	0.26008	0.2966	0.92143	0.3158	0.23476	0.33239	0.26997
HTCR	0.40773	0.74084	-0.2274	-0.031525	0.13223	-0.74256	0.64671	-0.24091	0.64328	-0.47159		HTCR	0.26697	0.3269	0.29732	0.46005	0.31664	0.50424	1.0022	0.30966	0.40971	0.37701
HB	0.31846	0.45234	-0.1552	-0.11436	0.19137	-0.45697	0.47889	-0.1314	0.42142	-0.37173		HB	0.27778	0.34586	0.34322	0.37952	0.35144	0.49248	1.1222	0.29626	0.43933	0.32112
ERY	0.10138	0.35217	-0.33075	-0.31247	0.084052	-0.20132	0.24101	-0.37411	0.24442	-0.48346		ERY	0.21186	0.23732	0.1064	0.25042	0.26392	0.36647	0.47281	0.22749	0.27257	0.4451
VCM	0.31528	0.057996	0.32167	0.46335	0.1039	-0.50785	0.24349	0.36308	0.16319	0.27548		VCM	0.21002	0.25537	0.21193	0.24509	0.27236	0.31929	0.51688	0.21418	0.29892	0.27326
HBcorp	0.2237	-0.11709	0.387	0.32804	0.15294	-0.15661	0.07318	0.42637	0.069908	0.28412		HBcorp	0.23305	0.30074	0.21549	0.28175	0.32101	0.3992	0.68819	0.21112	0.3271	0.28498
PLAQ	0.11163	-0.070607	-0.27906	-0.013098	0.13365	-0.48787	-0.12799	-0.16035	-0.18806	0.14694		PLAQ	0.2066	0.24601	0.20345	0.26409	0.25434	0.35622	0.51184	0.23631	0.30073	0.29571
PHAGO_%	-0.28298	0.14237	-0.41218	0.061351	-0.36868	-0.73284	-0.27639	-0.31188	0.12904	-0.015385		PHAGO_%	0.30052	0.44521	0.26445	0.41072	0.43486	1.4122	0.41333	0.30666	0.50516	0.39164
PHAGO_FITC	0.11597	0.4251	-0.065865	0.083882	-0.21623	-0.8032	0.26606	0.0068843	0.49371	-0.20294		PHAGO_FITC	0.35838	0.36365	0.38148	0.43659	0.426	0.7722	0.36641	0.35668	0.46156	0.35583
GRANphago%	0.26369	0.18899	0.21741	0.6416	0.015664	-0.38971	-0.26277	0.36969	0.27292	0.29141		GRANphago%	0.41757	0.52972	0.45077	0.58159	0.50109	0.73489	0.58768	0.45718	0.55309	0.57819
MONphago%	0.27732	0.48792	-0.42947	0.10625	-0.017226	-0.99648	-0.39425	-0.31273	0.55277	-0.17863		MONphago%	0.20925	1.2871	0.30526	0.49524	0.46155	0.10808	0.39463	0.3524	1.3719	0.4791
LYMphago%	-0.46651	-0.37005	-0.18637	0.36704	0.006181	0.54393	-0.70413	-0.11894	-0.36784	0.4664		LYMphago%	0.20385	0.26405	0.25221	0.30586	0.30989	0.49352	0.27172	0.26262	0.3349	0.2477
GRANphagoFITC	0.22603	0.36976	-0.068296	0.094691	0.073208	-0.48349	0.19368	-0.016404	0.3978	-0.16061		GRANphagoFITC	0.27077	0.29756	0.27497	0.39872	0.32984	0.45487	0.33275	0.29501	0.34233	0.31863
MONphagoFITC	0.74768	0.62195	0.038038	0.15905	0.11508	-1.9844e-10	-0.83233	0.068979	0.76322	-0.3192		MONphagoFITC	0.98722	0.6711	0.84681	2.6519	1.1234	6.1977e-17	1.2563	0.63398	0.95176	0.59317
LYMphagoFITC	0.00056448	-0.022066	-0.30012	0.075777	0.23777	-0.82989	-0.48851	-0.33186	-0.037627	0.075384		LYMphagoFITC	0.37202	0.36133	0.299	0.42326	0.40146	1.2605	0.38914	0.28997	0.494	0.36014
