# Supplementary material for: Genetic architecture of innate and adaptive immune cells in pigs
Source: Front Immunol. 2023 Feb 6;14:1058346. doi: 10.3389/fimmu.2023.1058346 (PMC9939681; doi:10.3389/fimmu.2023.1058346)
Supplement: Supplementary file 4 [file Table_4.xlsx]

## Sheet: Hoja1
SNP	Chr	bp	Trait	Freq	Additive	p-value	BH p-value (<0.1)
rs81302984	5	61624325	Memory (% of PBMCs)	0.152174	-0.15752	1.36848e-05	0.0869984
rs81303238	5	61966384	Memory (% of PBMCs)	0.265985	-0.12689	1.37901e-05	0.0869984
rs340683484	5	62074244	Memory (% of PBMCs)	0.267263	-0.125033	1.84672e-05	0.0869984
rs81384611	5	62097686	Memory (% of PBMCs)	0.266667	-0.124669	1.97841e-05	0.0869984
rs81384612	5	62115185	Memory (% of PBMCs)	0.267263	-0.125033	1.84672e-05	0.0869984
rs80873361	5	62134657	Memory (% of PBMCs)	0.267263	-0.125033	1.84672e-05	0.0869984
rs325284451	5	62238328	Memory (% of PBMCs)	0.266667	-0.125132	1.84239e-05	0.0869984
rs326849769	5	62254887	Memory (% of PBMCs)	0.263636	-0.126524	1.58909e-05	0.0869984
rs326461238	5	62294220	Memory (% of PBMCs)	0.264249	-0.128368	1.17648e-05	0.0869984
rs327770055	5	62439023	Memory (% of PBMCs)	0.153453	-0.154009	2.04601e-05	0.0869984
rs81370834	3	55597852	Th cells (% of PBMCs)	0.267263	-0.119601	1.35466e-05	0.0794361
rs81305288	3	56257424	Th cells (% of PBMCs)	0.273657	-0.112838	3.68665e-05	0.097975
rs81303797	3	56257683	Th cells (% of PBMCs)	0.273657	-0.112838	3.68665e-05	0.097975
rs81253467	3	56289206	Th cells (% of PBMCs)	0.273657	-0.112838	3.68665e-05	0.097975
rs81370898	3	56303968	Th cells (% of PBMCs)	0.411765	-0.0991825	3.62649e-05	0.097975
rs81370906	3	56442996	Th cells (% of PBMCs)	0.273657	-0.112838	3.68665e-05	0.097975
rs81370925	3	56530168	Th cells (% of PBMCs)	0.273657	-0.112838	3.68665e-05	0.097975
rs81475177	3	57628064	Th cells (% of PBMCs)	0.272379	-0.116861	1.49453e-05	0.0794361
rs81226463	3	58000307	Th cells (% of PBMCs)	0.306905	-0.114205	1.16377e-05	0.0794361
rs81340900	3	58046599	Th cells (% of PBMCs)	0.487212	-0.115191	2.18384e-06	0.030953
rs81293514	3	58050383	Th cells (% of PBMCs)	0.487212	-0.115191	2.18384e-06	0.030953
rs81336780	3	58087392	Th cells (% of PBMCs)	0.487212	-0.115191	2.18384e-06	0.030953
rs322591379	3	58277485	Th cells (% of PBMCs)	0.456522	0.104036	1.46057e-05	0.0794361
rs81371167	3	58335217	Th cells (% of PBMCs)	0.45641	0.104345	1.3781e-05	0.0794361
rs81406759	8	20516738	Th cells (% of PBMCs)	0.396419	0.100613	3.45287e-05	0.097975
rs81406807	8	20576000	Th cells (% of PBMCs)	0.396419	0.100613	3.45287e-05	0.097975
rs318743331	X	33367095	Naive cells (% of PBMCs)	0.139386	0.344486	6.97466e-06	0.0494283
rs340596971	X	33507925	Naive cells (% of PBMCs)	0.129795	0.374149	1.36055e-06	0.0115704
rs342772739	X	33523128	Naive cells (% of PBMCs)	0.130128	0.376456	1.17872e-06	0.0115704
rs331434419	X	33625247	Naive cells (% of PBMCs)	0.129795	0.374149	1.36055e-06	0.0115704
rs319345134	X	33633470	Naive cells (% of PBMCs)	0.129795	0.374149	1.36055e-06	0.0115704
rs338964871	X	33636654	Naive cells (% of PBMCs)	0.129795	0.374149	1.36055e-06	0.0115704
