# Supplementary material for: Genetic architecture of innate and adaptive immune cells in pigs
Source: Front Immunol. 2023 Feb 6;14:1058346. doi: 10.3389/fimmu.2023.1058346 (PMC9939681; doi:10.3389/fimmu.2023.1058346)
Supplement: Supplementary file 5 [file Table_5.xlsx]

## Sheet: SNPs and consequences
#Uploaded_variation	Location	Allele	Consequence	IMPACT	SYMBOL	Gene	Feature_type	Feature	BIOTYPE	EXON	INTRON	HGVSc	HGVSp	cDNA_position	CDS_position	Protein_position	Amino_acids	Codons	Existing_variation	DISTANCE	STRAND	FLAGS	SYMBOL_SOURCE	HGNC_ID	MANE_SELECT	MANE_PLUS_CLINICAL	TSL	APPRIS	SIFT	CLIN_SIG	SOMATIC	PHENO
rs81370834	3:55597852-55597852	G	intron_variant	MODIFIER	MGAT4A	ENSSSCG00000008188	Transcript	ENSSSCT00000008967.4	protein_coding	-	2/16	-	-	-	-	-	-	-	rs81370834	-	1	-	HGNC	HGNC:7047	-	-	-	-	-	-	-	-
rs81370834	3:55597852-55597852	G	intron_variant	MODIFIER	MGAT4A	ENSSSCG00000008188	Transcript	ENSSSCT00000039912.2	protein_coding	-	2/15	-	-	-	-	-	-	-	rs81370834	-	1	-	HGNC	HGNC:7047	-	-	-	-	-	-	-	-
rs81370834	3:55597852-55597852	G	intron_variant	MODIFIER	MGAT4A	ENSSSCG00000008188	Transcript	ENSSSCT00000042122.2	protein_coding	-	2/17	-	-	-	-	-	-	-	rs81370834	-	1	-	HGNC	HGNC:7047	-	-	-	P1	-	-	-	-
rs81305288	3:56257424-56257424	G	intergenic_variant	MODIFIER	-	-	-	-	-	-	-	-	-	-	-	-	-	-	rs81305288	-	-	-	-	-	-	-	-	-	-	-	-	-
rs81303797	3:56257683-56257683	T	intergenic_variant	MODIFIER	-	-	-	-	-	-	-	-	-	-	-	-	-	-	rs81303797	-	-	-	-	-	-	-	-	-	-	-	-	-
rs81253467	3:56289206-56289206	C	intron_variant	MODIFIER	TMEM131	ENSSSCG00000008192	Transcript	ENSSSCT00000049203.2	protein_coding	-	1/39	-	-	-	-	-	-	-	rs81253467	-	1	-	HGNC	HGNC:30366	-	-	-	-	-	-	-	-
rs81253467	3:56289206-56289206	C	intron_variant	MODIFIER	TMEM131	ENSSSCG00000008192	Transcript	ENSSSCT00000049439.2	protein_coding	-	1/41	-	-	-	-	-	-	-	rs81253467	-	1	-	HGNC	HGNC:30366	-	-	-	P5	-	-	-	-
rs81253467	3:56289206-56289206	C	intron_variant	MODIFIER	TMEM131	ENSSSCG00000008192	Transcript	ENSSSCT00000058227.2	protein_coding	-	1/40	-	-	-	-	-	-	-	rs81253467	-	1	-	HGNC	HGNC:30366	-	-	-	A2	-	-	-	-
rs81370898	3:56303968-56303968	A	intron_variant	MODIFIER	TMEM131	ENSSSCG00000008192	Transcript	ENSSSCT00000049203.2	protein_coding	-	1/39	-	-	-	-	-	-	-	rs81370898	-	1	-	HGNC	HGNC:30366	-	-	-	-	-	-	-	-
rs81370898	3:56303968-56303968	A	intron_variant	MODIFIER	TMEM131	ENSSSCG00000008192	Transcript	ENSSSCT00000049439.2	protein_coding	-	1/41	-	-	-	-	-	-	-	rs81370898	-	1	-	HGNC	HGNC:30366	-	-	-	P5	-	-	-	-
rs81370898	3:56303968-56303968	A	intron_variant	MODIFIER	TMEM131	ENSSSCG00000008192	Transcript	ENSSSCT00000058227.2	protein_coding	-	1/40	-	-	-	-	-	-	-	rs81370898	-	1	-	HGNC	HGNC:30366	-	-	-	A2	-	-	-	-
rs81370906	3:56442996-56442996	C	intron_variant	MODIFIER	TMEM131	ENSSSCG00000008192	Transcript	ENSSSCT00000008971.4	protein_coding	-	30/39	-	-	-	-	-	-	-	rs81370906	-	1	-	HGNC	HGNC:30366	-	-	-	A2	-	-	-	-
rs81370906	3:56442996-56442996	C	intron_variant	MODIFIER	TMEM131	ENSSSCG00000008192	Transcript	ENSSSCT00000049203.2	protein_coding	-	30/39	-	-	-	-	-	-	-	rs81370906	-	1	-	HGNC	HGNC:30366	-	-	-	-	-	-	-	-
rs81370906	3:56442996-56442996	C	intron_variant	MODIFIER	TMEM131	ENSSSCG00000008192	Transcript	ENSSSCT00000049439.2	protein_coding	-	31/41	-	-	-	-	-	-	-	rs81370906	-	1	-	HGNC	HGNC:30366	-	-	-	P5	-	-	-	-
rs81370906	3:56442996-56442996	C	intron_variant	MODIFIER	TMEM131	ENSSSCG00000008192	Transcript	ENSSSCT00000058227.2	protein_coding	-	31/40	-	-	-	-	-	-	-	rs81370906	-	1	-	HGNC	HGNC:30366	-	-	-	A2	-	-	-	-
rs81370925	3:56530168-56530168	C	3_prime_UTR_variant	MODIFIER	ZAP70	ENSSSCG00000008193	Transcript	ENSSSCT00000008972.4	protein_coding	5/5	-	-	-	975	-	-	-	-	rs81370925	-	-1	-	HGNC	HGNC:12858	-	-	-	-	-	-	-	-
rs81370925	3:56530168-56530168	C	intron_variant	MODIFIER	ZAP70	ENSSSCG00000008193	Transcript	ENSSSCT00000035625.3	protein_coding	-	4/13	-	-	-	-	-	-	-	rs81370925	-	-1	-	HGNC	HGNC:12858	-	-	-	P1	-	-	-	-
rs81370925	3:56530168-56530168	C	3_prime_UTR_variant	MODIFIER	ZAP70	ENSSSCG00000008193	Transcript	ENSSSCT00000088252.1	protein_coding	4/8	-	-	-	966	-	-	-	-	rs81370925	-	-1	-	HGNC	HGNC:12858	-	-	-	-	-	-	-	-
rs81475177	3:57628064-57628064	A	intergenic_variant	MODIFIER	-	-	-	-	-	-	-	-	-	-	-	-	-	-	rs81475177	-	-	-	-	-	-	-	-	-	-	-	-	-
rs81226463	3:58000307-58000307	G	intron_variant	MODIFIER	CD8A	ENSSSCG00000008217	Transcript	ENSSSCT00000008998.4	protein_coding	-	1/5	-	-	-	-	-	-	-	rs81226463	-	1	-	HGNC	HGNC:1706	-	-	-	A2	-	-	-	-
rs81226463	3:58000307-58000307	G	intron_variant	MODIFIER	CD8B	ENSSSCG00000008213	Transcript	ENSSSCT00000034821.3	protein_coding	-	5/6	-	-	-	-	-	-	-	rs81226463	-	1	-	EntrezGene	-	-	-	-	A2	-	-	-	-
rs81340900	3:58046599-58046599	A	intron_variant	MODIFIER	RMND5A	ENSSSCG00000035478	Transcript	ENSSSCT00000037359.2	protein_coding	-	7/9	-	-	-	-	-	-	-	rs81340900	-	-1	-	HGNC	HGNC:25850	-	-	-	P1	-	-	-	-
rs81340900	3:58046599-58046599	A	intron_variant	MODIFIER	RMND5A	ENSSSCG00000035478	Transcript	ENSSSCT00000046502.2	protein_coding	-	6/8	-	-	-	-	-	-	-	rs81340900	-	-1	-	HGNC	HGNC:25850	-	-	-	-	-	-	-	-
rs81340900	3:58046599-58046599	A	intron_variant	MODIFIER	RMND5A	ENSSSCG00000035478	Transcript	ENSSSCT00000067734.1	protein_coding	-	7/10	-	-	-	-	-	-	-	rs81340900	-	-1	-	HGNC	HGNC:25850	-	-	-	-	-	-	-	-
rs81293514	3:58050383-58050383	C	intron_variant	MODIFIER	RMND5A	ENSSSCG00000035478	Transcript	ENSSSCT00000037359.2	protein_coding	-	5/9	-	-	-	-	-	-	-	rs81293514	-	-1	-	HGNC	HGNC:25850	-	-	-	P1	-	-	-	-
rs81293514	3:58050383-58050383	C	intron_variant	MODIFIER	RMND5A	ENSSSCG00000035478	Transcript	ENSSSCT00000046502.2	protein_coding	-	4/8	-	-	-	-	-	-	-	rs81293514	-	-1	-	HGNC	HGNC:25850	-	-	-	-	-	-	-	-
rs81293514	3:58050383-58050383	C	intron_variant	MODIFIER	RMND5A	ENSSSCG00000035478	Transcript	ENSSSCT00000067734.1	protein_coding	-	5/10	-	-	-	-	-	-	-	rs81293514	-	-1	-	HGNC	HGNC:25850	-	-	-	-	-	-	-	-
rs81336780	3:58087392-58087392	C	intron_variant	MODIFIER	RMND5A	ENSSSCG00000035478	Transcript	ENSSSCT00000037359.2	protein_coding	-	2/9	-	-	-	-	-	-	-	rs81336780	-	-1	-	HGNC	HGNC:25850	-	-	-	P1	-	-	-	-
rs81336780	3:58087392-58087392	C	intron_variant	MODIFIER	RMND5A	ENSSSCG00000035478	Transcript	ENSSSCT00000046502.2	protein_coding	-	1/8	-	-	-	-	-	-	-	rs81336780	-	-1	-	HGNC	HGNC:25850	-	-	-	-	-	-	-	-
rs81336780	3:58087392-58087392	C	intron_variant	MODIFIER	RMND5A	ENSSSCG00000035478	Transcript	ENSSSCT00000067734.1	protein_coding	-	2/10	-	-	-	-	-	-	-	rs81336780	-	-1	-	HGNC	HGNC:25850	-	-	-	-	-	-	-	-
rs322591379	3:58277485-58277485	G	intron_variant	MODIFIER	-	ENSSSCG00000008222	Transcript	ENSSSCT00000031530.3	protein_coding	-	4/5	-	-	-	-	-	-	-	rs322591379	-	1	-	-	-	-	-	-	P1	-	-	-	-
rs322591379	3:58277485-58277485	G	upstream_gene_variant	MODIFIER	-	ENSSSCG00000045784	Transcript	ENSSSCT00000066834.1	lncRNA	-	-	-	-	-	-	-	-	-	rs322591379	2685	1	-	-	-	-	-	-	-	-	-	-	-
rs322591379	3:58277485-58277485	G	intron_variant	MODIFIER	-	ENSSSCG00000008222	Transcript	ENSSSCT00000071331.1	protein_coding	-	4/5	-	-	-	-	-	-	-	rs322591379	-	1	-	-	-	-	-	-	-	-	-	-	-
rs322591379	3:58277485-58277485	G	intron_variant	MODIFIER	-	ENSSSCG00000008222	Transcript	ENSSSCT00000081836.1	protein_coding	-	4/5	-	-	-	-	-	-	-	rs322591379	-	1	-	-	-	-	-	-	-	-	-	-	-
rs81371167	3:58335217-58335217	C	intron_variant	MODIFIER	KDM3A	ENSSSCG00000008221	Transcript	ENSSSCT00000009003.4	protein_coding	-	7/24	-	-	-	-	-	-	-	rs81371167	-	-1	-	HGNC	HGNC:20815	-	-	-	-	-	-	-	-
rs81371167	3:58335217-58335217	C	intron_variant	MODIFIER	KDM3A	ENSSSCG00000008221	Transcript	ENSSSCT00000027376.3	protein_coding	-	8/24	-	-	-	-	-	-	-	rs81371167	-	-1	-	HGNC	HGNC:20815	-	-	-	-	-	-	-	-
rs81371167	3:58335217-58335217	C	intron_variant	MODIFIER	KDM3A	ENSSSCG00000008221	Transcript	ENSSSCT00000041997.2	protein_coding	-	8/25	-	-	-	-	-	-	-	rs81371167	-	-1	-	HGNC	HGNC:20815	-	-	-	P1	-	-	-	-
rs81371167	3:58335217-58335217	C	intron_variant	MODIFIER	KDM3A	ENSSSCG00000008221	Transcript	ENSSSCT00000087657.1	protein_coding	-	6/23	-	-	-	-	-	-	-	rs81371167	-	-1	-	HGNC	HGNC:20815	-	-	-	-	-	-	-	-
rs81302984	5:61624325-61624325	T	upstream_gene_variant	MODIFIER	-	ENSSSCG00000000640	Transcript	ENSSSCT00000000689.4	protein_coding	-	-	-	-	-	-	-	-	-	rs81302984	271	1	-	-	-	-	-	-	P1	-	-	-	-
rs81302984	5:61624325-61624325	T	5_prime_UTR_variant	MODIFIER	KLRK1	ENSSSCG00000040465	Transcript	ENSSSCT00000000691.4	protein_coding	1/9	-	-	-	1126	-	-	-	-	rs81302984	-	1	-	HGNC	HGNC:18788	-	-	-	-	-	-	-	-
rs81302984	5:61624325-61624325	T	downstream_gene_variant	MODIFIER	-	ENSSSCG00000050279	Transcript	ENSSSCT00000069608.1	lncRNA	-	-	-	-	-	-	-	-	-	rs81302984	4721	1	-	-	-	-	-	-	-	-	-	-	-
rs81303238	5:61966384-61966384	A	3_prime_UTR_variant	MODIFIER	-	ENSSSCG00000039880	Transcript	ENSSSCT00000063265.2	protein_coding	6/6	-	-	-	2020	-	-	-	-	rs81303238	-	1	-	-	-	-	-	-	A2	-	-	-	-
rs81303238	5:61966384-61966384	A	3_prime_UTR_variant	MODIFIER	-	ENSSSCG00000039880	Transcript	ENSSSCT00000076271.1	protein_coding	8/8	-	-	-	2075	-	-	-	-	rs81303238	-	1	-	-	-	-	-	-	P5	-	-	-	-
rs81303238	5:61966384-61966384	A	downstream_gene_variant	MODIFIER	-	ENSSSCG00000039880	Transcript	ENSSSCT00000086445.1	protein_coding	-	-	-	-	-	-	-	-	-	rs81303238	2265	1	-	-	-	-	-	-	-	-	-	-	-
rs340683484	5:62074244-62074244	C	upstream_gene_variant	MODIFIER	CD69	ENSSSCG00000000653	Transcript	ENSSSCT00000000708.5	protein_coding	-	-	-	-	-	-	-	-	-	rs340683484	3890	1	-	EntrezGene	-	-	-	-	A2	-	-	-	-
rs340683484	5:62074244-62074244	C	upstream_gene_variant	MODIFIER	CD69	ENSSSCG00000000653	Transcript	ENSSSCT00000000709.5	protein_coding	-	-	-	-	-	-	-	-	-	rs340683484	3744	1	-	EntrezGene	-	-	-	-	P5	-	-	-	-
rs81384611	5:62097686-62097686	C	intergenic_variant	MODIFIER	-	-	-	-	-	-	-	-	-	-	-	-	-	-	rs81384611	-	-	-	-	-	-	-	-	-	-	-	-	-
rs81384612	5:62115185-62115185	G	intron_variant	MODIFIER	-	ENSSSCG00000034555	Transcript	ENSSSCT00000043848.2	protein_coding	-	4/6	-	-	-	-	-	-	-	rs81384612	-	1	-	-	-	-	-	-	P1	-	-	-	-
rs80873361	5:62134657-62134657	G	intergenic_variant	MODIFIER	-	-	-	-	-	-	-	-	-	-	-	-	-	-	rs80873361	-	-	-	-	-	-	-	-	-	-	-	-	-
rs325284451	5:62238328-62238328	G	intergenic_variant	MODIFIER	-	-	-	-	-	-	-	-	-	-	-	-	-	-	rs325284451	-	-	-	-	-	-	-	-	-	-	-	-	-
rs326849769	5:62254887-62254887	G	intron_variant	MODIFIER	KLRB1	ENSSSCG00000039708	Transcript	ENSSSCT00000048699.2	protein_coding	-	5/5	-	-	-	-	-	-	-	rs326849769	-	1	-	HGNC	HGNC:6373	-	-	-	P1	-	-	-	-
rs326461238	5:62294220-62294220	T	intron_variant	MODIFIER	-	ENSSSCG00000000659	Transcript	ENSSSCT00000000715.4	protein_coding	-	10/34	-	-	-	-	-	-	-	rs326461238	-	1	-	-	-	-	-	-	A2	-	-	-	-
rs326461238	5:62294220-62294220	T	intron_variant	MODIFIER	-	ENSSSCG00000000659	Transcript	ENSSSCT00000028870.3	protein_coding	-	9/31	-	-	-	-	-	-	-	rs326461238	-	1	-	-	-	-	-	-	P5	-	-	-	-
rs326461238	5:62294220-62294220	T	upstream_gene_variant	MODIFIER	-	ENSSSCG00000000659	Transcript	ENSSSCT00000029587.3	protein_coding	-	-	-	-	-	-	-	-	-	rs326461238	3137	1	-	-	-	-	-	-	-	-	-	-	-
rs327770055	5:62439023-62439023	A	intron_variant	MODIFIER	A2M	ENSSSCG00000000660	Transcript	ENSSSCT00000000716.4	protein_coding	-	1/34	-	-	-	-	-	-	-	rs327770055	-	1	-	HGNC	HGNC:7	-	-	-	P5	-	-	-	-
rs327770055	5:62439023-62439023	A	upstream_gene_variant	MODIFIER	A2M	ENSSSCG00000000660	Transcript	ENSSSCT00000032732.3	protein_coding	-	-	-	-	-	-	-	-	-	rs327770055	1787	1	-	HGNC	HGNC:7	-	-	-	A2	-	-	-	-
rs327770055	5:62439023-62439023	A	intron_variant	MODIFIER	A2M	ENSSSCG00000000660	Transcript	ENSSSCT00000073778.1	protein_coding	-	1/35	-	-	-	-	-	-	-	rs327770055	-	1	-	HGNC	HGNC:7	-	-	-	A2	-	-	-	-
rs81406759	8:20516738-20516738	C	intron_variant	MODIFIER	STIM2	ENSSSCG00000008762	Transcript	ENSSSCT00000023243.3	protein_coding	-	2/12	-	-	-	-	-	-	-	rs81406759	-	1	-	HGNC	HGNC:19205	-	-	-	A2	-	-	-	-
rs81406759	8:20516738-20516738	C	intron_variant	MODIFIER	STIM2	ENSSSCG00000008762	Transcript	ENSSSCT00000059551.2	protein_coding	-	1/12	-	-	-	-	-	-	-	rs81406759	-	1	-	HGNC	HGNC:19205	-	-	-	P5	-	-	-	-
rs81406807	8:20576000-20576000	A	intron_variant	MODIFIER	STIM2	ENSSSCG00000008762	Transcript	ENSSSCT00000023243.3	protein_coding	-	4/12	-	-	-	-	-	-	-	rs81406807	-	1	-	HGNC	HGNC:19205	-	-	-	A2	-	-	-	-
rs81406807	8:20576000-20576000	A	intron_variant	MODIFIER	STIM2	ENSSSCG00000008762	Transcript	ENSSSCT00000059551.2	protein_coding	-	3/12	-	-	-	-	-	-	-	rs81406807	-	1	-	HGNC	HGNC:19205	-	-	-	P5	-	-	-	-
rs318743331	X:33367095-33367095	G	upstream_gene_variant	MODIFIER	-	ENSSSCG00000031313	Transcript	ENSSSCT00000027678.2	protein_coding	-	-	-	-	-	-	-	-	-	rs318743331	2068	1	-	-	-	-	-	-	P1	-	-	-	-
rs340596971	X:33507925-33507925	T	intron_variant	MODIFIER	LANCL3	ENSSSCG00000037269	Transcript	ENSSSCT00000062998.2	protein_coding	-	1/4	-	-	-	-	-	-	-	rs340596971	-	1	-	HGNC	HGNC:24767	-	-	-	P1	-	-	-	-
rs342772739	X:33523128-33523128	A	intron_variant	MODIFIER	LANCL3	ENSSSCG00000037269	Transcript	ENSSSCT00000062998.2	protein_coding	-	3/4	-	-	-	-	-	-	-	rs342772739	-	1	-	HGNC	HGNC:24767	-	-	-	P1	-	-	-	-
rs331434419	X:33625247-33625247	T	intergenic_variant	MODIFIER	-	-	-	-	-	-	-	-	-	-	-	-	-	-	rs331434419	-	-	-	-	-	-	-	-	-	-	-	-	-
rs319345134	X:33633470-33633470	A	intergenic_variant	MODIFIER	-	-	-	-	-	-	-	-	-	-	-	-	-	-	rs319345134	-	-	-	-	-	-	-	-	-	-	-	-	-
rs338964871	X:33636654-33636654	T	intergenic_variant	MODIFIER	-	-	-	-	-	-	-	-	-	-	-	-	-	-	rs338964871	-	-	-	-	-	-	-	-	-	-	-	-	-
