# Supplementary material for: Genetic architecture of innate and adaptive immune cells in pigs
Source: Front Immunol. 2023 Feb 6;14:1058346. doi: 10.3389/fimmu.2023.1058346 (PMC9939681; doi:10.3389/fimmu.2023.1058346)
Supplement: Supplementary file 6 [file Table_6.xlsx]

## Sheet: Hoja1
Blood Memory and Helper T cells		LogFC>0.26; FC>1.2; FDR<0.1
Ensembl ID	Gene_Name	SSC	logFC	logCPM	PValue	FDR
ENSSSCG00000032337	CDK20	AEMK02000556.1	-2.50246	-1.56378	0.000124286	0.0981236
ENSSSCG00000000642	KLRD1	5:61646505-61672115	-1.63984	1.57953	7.45542e-06	0.0353163
ENSSSCG00000031085	WC1	AEMK02000355.1	-1.3627	5.16546	0.000122709	0.0981236
ENSSSCG00000008038	SLC9A3R2	3:39942366-39952825	-0.729804	3.32525	2.72461e-05	0.0564333
ENSSSCG00000008239	CAPG	3:59335465-59366846	-0.432946	6.45489	2.77977e-05	0.0564333
ENSSSCG00000000687	CD4	5:63892132-63918669	0.789802	6.62134	1.15184e-05	0.0409219
ENSSSCG00000008241	TCF7L1	3:59438903-59458954	1.48872	-0.305948	3.74215e-05	0.0664747
ENSSSCG00000012074	BACE2	13:204600735-204694836	1.49544	0.0611991	2.98693e-06	0.0212236
ENSSSCG00000023045		12:1350279-1407402	1.7827	3.07145	0.00011453	0.0981236
ENSSSCG00000030991		16:18048474-18080372	2.1039	1.01038	5.82166e-05	0.068943
ENSSSCG00000008119	KCNIP3	3:45906673-46000187	2.23831	1.02994	0.000122032	0.0981236
ENSSSCG00000016810	PDZD2	16:18304847-18355538	2.26751	2.2491	2.58661e-06	0.0212236
ENSSSCG00000011712	P2RY14	13:91397763-91453699	2.43406	3.18317	5.20936e-05	0.068943
ENSSSCG00000016816	ADAMTS12	16:19547009-19920515	2.52444	0.519841	7.80882e-05	0.0831742
ENSSSCG00000036465		AEMK02000189.1	2.92413	0.0605971	5.49188e-05	0.068943
ENSSSCG00000044738		8:113543307-113556337	3.31904	2.81496	4.99095e-05	0.068943
ENSSSCG00000025176	NOTCH3	2:62364501-62402344	3.39744	3.96272	1.59219e-05	0.0452533
ENSSSCG00000010505	DNTT	14:107750796-107784626	4.14204	1.49555	8.19393e-05	0.0831742
