# Supplementary material for: Genetic architecture of innate and adaptive immune cells in pigs
Source: Front Immunol. 2023 Feb 6;14:1058346. doi: 10.3389/fimmu.2023.1058346 (PMC9939681; doi:10.3389/fimmu.2023.1058346)
Supplement: Supplementary file 7 [file Table_7.xlsx]

## Sheet: Hoja1
ID	Term	Ontology Source	Term PValue	Term PValue Corrected with Bonferroni step down	Group PValue	Group PValue Corrected with Bonferroni step down	GOLevels	GOGroups	% Associated Genes	Nr. Genes	Associated Genes Found
GO:0033151	V(D)J recombination	GO_ImmuneSystemProcess-EBI-UniProt-GOA-ACAP-ARAP_13.05.2021_00h00	0.0172836	0.0518507	0.0197363	0.0394725	[3, 4]	Group0	4.7619	1	[TCF7L1]
GO:0033152	immunoglobulin V(D)J recombination	GO_ImmuneSystemProcess-EBI-UniProt-GOA-ACAP-ARAP_13.05.2021_00h00	0.00660791	0.0594712	0.0197363	0.0394725	[4, 5]	Group0	12.5	1	[TCF7L1]
GO:0002326	B cell lineage commitment	GO_ImmuneSystemProcess-EBI-UniProt-GOA-ACAP-ARAP_13.05.2021_00h00	0.00578352	0.0578352	0.0197363	0.0394725	[5, 8]	Group0	14.2857	1	[TCF7L1]
GO:0035397	helper T cell enhancement of adaptive immune response	GO_ImmuneSystemProcess-EBI-UniProt-GOA-ACAP-ARAP_13.05.2021_00h00	0.000827586	0.00910345	0.0164651	0.0493953	[5, 6]	Group1	100	1	[CD4]
GO:0045655	regulation of monocyte differentiation	GO_ImmuneSystemProcess-EBI-UniProt-GOA-ACAP-ARAP_13.05.2021_00h00	0.0164651	0.0658604	0.0164651	0.0493953	[5, 7]	Group1	5	1	[CD4]
GO:0045657	positive regulation of monocyte differentiation	GO_ImmuneSystemProcess-EBI-UniProt-GOA-ACAP-ARAP_13.05.2021_00h00	0.00907835	0.0635484	0.0164651	0.0493953	[5, 6, 7, 8]	Group1	9.09091	1	[CD4]
GO:0001911	negative regulation of leukocyte mediated cytotoxicity	GO_ImmuneSystemProcess-EBI-UniProt-GOA-ACAP-ARAP_13.05.2021_00h00	0.0197363	0.0394725	0.0384049	0.0384049	[4, 5]	Group2	4.16667	1	[KLRD1]
GO:0002716	negative regulation of natural killer cell mediated immunity	GO_ImmuneSystemProcess-EBI-UniProt-GOA-ACAP-ARAP_13.05.2021_00h00	0.0156462	0.0782308	0.0384049	0.0384049	[4, 5, 6]	Group2	5.26316	1	[KLRD1]
GO:0001915	negative regulation of T cell mediated cytotoxicity	GO_ImmuneSystemProcess-EBI-UniProt-GOA-ACAP-ARAP_13.05.2021_00h00	0.00825532	0.0660426	0.0384049	0.0384049	[5, 6, 7]	Group2	10	1	[KLRD1]
GO:0045953	negative regulation of natural killer cell mediated cytotoxicity	GO_ImmuneSystemProcess-EBI-UniProt-GOA-ACAP-ARAP_13.05.2021_00h00	0.0148268	0.0889607	0.0384049	0.0384049	[5, 6, 7]	Group2	5.55556	1	[KLRD1]
GO:0045954	positive regulation of natural killer cell mediated cytotoxicity	GO_ImmuneSystemProcess-EBI-UniProt-GOA-ACAP-ARAP_13.05.2021_00h00	0.0205529	0.0205529	0.0384049	0.0384049	[5, 6, 7]	Group2	4	1	[KLRD1]
