# Supplementary material for: Genetic architecture of innate and adaptive immune cells in pigs
Source: Front Immunol. 2023 Feb 6;14:1058346. doi: 10.3389/fimmu.2023.1058346 (PMC9939681; doi:10.3389/fimmu.2023.1058346)
Supplement: Supplementary file 8 [file Table_8.xlsx]

## Sheet: Hoja1
Blood GammaDelta	LogFC>0.26; FC>1.2; FDR<0.1
Ensembl ID	Gene_Name	logFC	logCPM	PValue	FDR
ENSSSCG00000038561		-5.44053	-0.737496	0.000340873	0.0414807
ENSSSCG00000041271		-5.15763	-0.792599	0.000698113	0.0600888
ENSSSCG00000017307	MYL4	-5.06662	2.85826	7.54359e-10	1.06485e-05
ENSSSCG00000016254	CCL20	-4.8107	-1.85659	6.84583e-05	0.0162119
ENSSSCG00000016247	TM4SF20	-4.5786	-1.59993	0.000427928	0.0463072
ENSSSCG00000002029	MYH7	-4.5365	-0.419995	3.14701e-05	0.0100962
ENSSSCG00000026145	RAG1	-4.47372	5.96598	0.00110547	0.0784164
ENSSSCG00000010505	DNTT	-4.42042	1.79493	0.000106493	0.0214752
ENSSSCG00000042924		-4.12061	-0.750718	0.000691964	0.0600315
ENSSSCG00000029441	MYH2	-3.929	1.14755	0.000647923	0.0585629
ENSSSCG00000006450	CD1E	-3.87851	3.25114	0.000977847	0.0722685
ENSSSCG00000007799	MYLPF	-3.82719	-1.76173	0.000213201	0.0332529
ENSSSCG00000011238	ARPP21	-3.71959	4.553	0.00161341	0.0973284
ENSSSCG00000046396		-3.68691	1.1437	0.00112647	0.0795062
ENSSSCG00000025176	NOTCH3	-3.63913	4.24847	3.48371e-05	0.0103126
ENSSSCG00000009488	SLITRK5	-3.54465	1.283	0.00129878	0.0850512
ENSSSCG00000007146	SIGLEC1	-3.54149	6.09617	9.73959e-07	0.0007638
ENSSSCG00000020785	DES	-3.46808	-1.37708	0.000891508	0.0687679
ENSSSCG00000039300	IL27	-3.34057	2.84094	2.4367e-06	0.00143319
ENSSSCG00000044738		-3.28507	3.10227	0.000311696	0.0404046
ENSSSCG00000002512	DEGS2	-3.24839	-0.164133	0.000376035	0.043509
ENSSSCG00000005211	CD274	-3.23595	6.13024	5.26822e-06	0.00256435
ENSSSCG00000032474	CXCL10	-3.16481	5.47782	3.39483e-06	0.00184313
ENSSSCG00000011455	CACNA1D	-3.16412	0.613394	0.000135655	0.0254066
ENSSSCG00000011875	PARP15	-3.15037	0.365081	0.000769477	0.0642718
ENSSSCG00000006678	FCGR1A	-3.14609	2.97872	1.08499e-05	0.00413938
ENSSSCG00000036465		-2.98992	0.285461	0.000335546	0.0411875
ENSSSCG00000011712	P2RY14	-2.87471	3.40913	2.62952e-05	0.00905324
ENSSSCG00000016397	NEB	-2.85091	2.80712	0.000104949	0.0214705
ENSSSCG00000042230		-2.84559	-0.619978	0.00170183	0.0989917
ENSSSCG00000035598	EDN1	-2.83469	3.99046	6.4463e-05	0.015689
ENSSSCG00000035297	ISG12(A)	-2.79216	0.761379	6.60582e-06	0.0028235
ENSSSCG00000016816	ADAMTS12	-2.75172	0.690905	0.000170877	0.0293252
ENSSSCG00000037528	CLEC4D	-2.66177	0.975224	0.000655493	0.0585629
ENSSSCG00000036208	SHMT1	-2.61301	1.87111	0.000429743	0.0463072
ENSSSCG00000000680	GPR162	-2.61213	0.0875295	0.000162597	0.0286903
ENSSSCG00000031242	CLEC4D	-2.59065	3.07868	0.00171812	0.0989917
ENSSSCG00000010077	IGLC7	-2.39111	2.17473	9.69043e-05	0.0207258
ENSSSCG00000023716	TNFAIP6	-2.37483	0.694605	0.000889719	0.0687679
ENSSSCG00000035960		-2.37296	1.34534	0.000665096	0.0589249
ENSSSCG00000008119	KCNIP3	-2.36559	1.25609	0.000365716	0.0430204
ENSSSCG00000047597		-2.3169	-0.512325	0.00171692	0.0989917
ENSSSCG00000033512	C1QB	-2.31284	0.800037	0.000692317	0.0600315
ENSSSCG00000003088	APOE	-2.26639	1.2408	3.03395e-05	0.00995983
ENSSSCG00000025588	FJX1	-2.25341	0.230506	0.000831899	0.0663451
ENSSSCG00000008648	RSAD2	-2.25296	8.72693	0.000172428	0.0293252
ENSSSCG00000006396	IGSF9	-2.25292	0.13873	0.00134457	0.0874653
ENSSSCG00000051054	L1TD1	-2.2431	2.93273	7.0914e-05	0.0164102
ENSSSCG00000032644	HLX	-2.24154	5.19922	7.54441e-05	0.0171769
ENSSSCG00000045352		-2.22542	1.33451	0.00166038	0.0984789
ENSSSCG00000001561	ETV7	-2.1775	5.56458	3.29041e-05	0.0103126
ENSSSCG00000013556	ADGRE1	-2.13894	4.4255	0.000308433	0.0404046
ENSSSCG00000035420	HES4	-2.11323	4.46181	0.000472201	0.0497432
ENSSSCG00000016810	PDZD2	-2.11168	2.42497	0.000239247	0.0363142
ENSSSCG00000031380	MARCKSL1	-2.06703	2.27859	0.000293366	0.0402616
ENSSSCG00000023045		-2.0498	3.26078	9.01468e-05	0.0196907
ENSSSCG00000006423	OR6N2	-2.02817	0.319977	0.000650254	0.0585629
ENSSSCG00000045921		-2.01834	0.434372	0.00170923	0.0989917
ENSSSCG00000005287	PSAT1	-2.01274	0.666621	0.000311994	0.0404046
ENSSSCG00000022258	WFDC12	-1.99909	4.29537	1.05733e-05	0.00413938
ENSSSCG00000000774	USP18	-1.98753	5.92328	0.0002303	0.035336
ENSSSCG00000023229	ETV5	-1.94123	1.00175	0.000323013	0.0407112
ENSSSCG00000026427	RORC	-1.93617	2.84695	0.00157993	0.0965469
ENSSSCG00000012076	MX2	-1.93238	8.90325	0.000138209	0.0254066
ENSSSCG00000050087		-1.92046	5.23407	0.00065508	0.0585629
ENSSSCG00000032517	DMXL2	-1.90925	1.48564	0.00149307	0.0932575
ENSSSCG00000037735	HCAR3	-1.90541	6.29568	0.000842763	0.0665012
ENSSSCG00000028670		-1.86905	0.0889307	2.60786e-05	0.00905324
ENSSSCG00000041467	CCDC194	-1.84578	3.34701	0.00105972	0.0767127
ENSSSCG00000010190	ACTA1	-1.78384	1.60509	0.00151909	0.0940661
ENSSSCG00000021815	IL15RA	-1.78117	2.27044	5.1134e-05	0.0134146
ENSSSCG00000017758	SPAG5	-1.78028	1.14358	0.000764403	0.0642281
ENSSSCG00000028804	CCDC181	-1.77053	1.28901	0.00167022	0.0986479
ENSSSCG00000024867	ISG20	-1.76033	6.45933	0.000802702	0.0654968
ENSSSCG00000013303	ABTB2	-1.74714	2.38017	0.00082353	0.0663451
ENSSSCG00000006335	RGS4	-1.73267	-0.178873	0.000549831	0.0554386
ENSSSCG00000031640		-1.72827	1.36784	0.000637241	0.0585629
ENSSSCG00000032436		-1.72567	3.23156	4.38209e-05	0.0118957
ENSSSCG00000010454	IFIT5	-1.72385	6.61266	0.00123679	0.0835333
ENSSSCG00000007007	IDO1	-1.71458	1.40425	0.000515139	0.0526935
ENSSSCG00000000982	TTLL8	-1.71408	0.717653	0.000181613	0.0298099
ENSSSCG00000028004	RIN2	-1.7138	4.03588	0.000126419	0.0247852
ENSSSCG00000009469	ACOD1	-1.70206	1.64518	0.000617773	0.0585629
ENSSSCG00000004167	MYB	-1.68062	4.90479	0.0010575	0.0767127
ENSSSCG00000013049	RCOR2	-1.66017	-0.350439	0.000903322	0.0689259
ENSSSCG00000037524	LY6D	-1.63545	0.890317	0.000403269	0.0448232
ENSSSCG00000008241	TCF7L1	-1.61467	-0.440724	0.000101657	0.0213118
ENSSSCG00000013181	SERPING1	-1.60081	4.89266	0.000316548	0.0405954
ENSSSCG00000037572	EPSTI1	-1.58488	6.43494	0.00152601	0.0940661
ENSSSCG00000034570	IFI6	-1.57825	6.74248	0.000303851	0.0404046
ENSSSCG00000009720	DDX60	-1.57706	6.04754	0.000290026	0.0402616
ENSSSCG00000045746		-1.571	3.5282	0.000635694	0.0585629
ENSSSCG00000027855	SOCS1	-1.57067	5.15733	0.000214368	0.0332529
ENSSSCG00000033526	BAG2	-1.57002	2.71629	0.000263002	0.0384695
ENSSSCG00000033453	BST2	-1.53935	4.32583	0.000615908	0.0585629
ENSSSCG00000013517	UHRF1	-1.46248	5.65479	0.00039668	0.0446802
ENSSSCG00000029160	HSPA1A	-1.45327	6.5215	0.000916179	0.0695311
ENSSSCG00000008486	GALM	-1.44403	3.10829	0.000535278	0.0543596
ENSSSCG00000039573	SLPI	-1.43671	2.69125	0.000162196	0.0286903
ENSSSCG00000009111	SYNPO2	-1.42992	-0.751403	0.00147714	0.0926722
ENSSSCG00000050906		-1.41691	3.11482	0.000391078	0.0446802
ENSSSCG00000033613	FOXS1	-1.41094	7.37065	0.00119726	0.0820413
ENSSSCG00000026552	MFSD14B	-1.4063	7.33991	0.00163806	0.097978
ENSSSCG00000032561	PDCD1LG2	-1.38647	5.45331	0.000349815	0.0418473
ENSSSCG00000000623	BCL2L14	-1.37637	2.7984	0.000632429	0.0585629
ENSSSCG00000013065	ASRGL1	-1.35823	4.46455	0.000319219	0.0405954
ENSSSCG00000001394	MICA	-1.35739	3.08095	0.000138588	0.0254066
ENSSSCG00000007659	ZCWPW1	-1.34046	2.35617	0.00141052	0.0899108
ENSSSCG00000015246	ST14	-1.28109	3.3743	0.00144511	0.091476
ENSSSCG00000035634	PLSCR1	-1.24854	5.12124	0.000652154	0.0585629
ENSSSCG00000008647	CMPK2	-1.24807	6.80166	0.00171566	0.0989917
ENSSSCG00000034802	RTP4	-1.2476	5.65263	0.000462382	0.0490751
ENSSSCG00000023886	RPA3	-1.23603	3.51755	0.00108718	0.0775085
ENSSSCG00000020906	GHSR	-1.23089	7.79084	0.00118951	0.0820413
ENSSSCG00000038594	SDC4	-1.22523	0.317626	0.000346057	0.0417516
ENSSSCG00000010445	ANKRD22	-1.21972	4.34524	0.000394914	0.0446802
ENSSSCG00000017893	PIMREG	-1.19886	0.968477	0.00124426	0.083638
ENSSSCG00000010261	PPA1	-1.1938	4.75963	0.000244263	0.036681
ENSSSCG00000028471	DTHD1	-1.19339	0.0616267	0.000148924	0.0269515
ENSSSCG00000023178	BATF2	-1.17482	2.37246	0.00128421	0.0850512
ENSSSCG00000035908	HMGB3	-1.14355	2.52503	0.000267074	0.0384695
ENSSSCG00000017754	LGALS9B	-1.11108	7.27447	0.00121105	0.0825858
ENSSSCG00000021749	MCF2L2	-1.0994	1.45039	0.00089818	0.068906
ENSSSCG00000017087	GM2A	-1.08513	6.2002	0.00141401	0.0899108
ENSSSCG00000006923	GBP2	-1.08323	6.79303	0.00145164	0.0914789
ENSSSCG00000024973	GBP2	-1.05584	9.07549	0.000973935	0.0722685
ENSSSCG00000030801	GBP6	-1.04921	7.94693	0.000643407	0.0585629
ENSSSCG00000003848	LRP8	-1.02848	2.92161	0.000361315	0.0428599
ENSSSCG00000037532	MNDA	-1.02736	7.18677	0.000591216	0.0583508
ENSSSCG00000046214	IFT22	-0.978504	2.00765	0.00107152	0.0767794
ENSSSCG00000022011	NMI	-0.955811	4.6535	0.00156026	0.0957593
ENSSSCG00000004371	CRYBG1	-0.950341	6.33066	0.0017117	0.0989917
ENSSSCG00000046222	H2AC17	-0.923724	5.87606	0.000795488	0.0652855
ENSSSCG00000016657	AOAH	-0.879083	3.18554	0.000595248	0.0583508
ENSSSCG00000014618		-0.856404	3.63615	0.000667894	0.0589249
ENSSSCG00000016659	KIAA0895	-0.77684	6.21939	0.000177548	0.0294855
ENSSSCG00000008125	NCAPH	-0.744423	3.90336	0.00151991	0.0940661
ENSSSCG00000024344	CCR5	-0.724236	6.2407	0.000447572	0.047863
ENSSSCG00000012258	FUNDC1	-0.722309	6.04858	0.00162096	0.0973678
ENSSSCG00000009100	TNIP3	-0.691545	2.39126	0.000732559	0.062294
ENSSSCG00000010686	BAG3	-0.686171	4.38358	0.00159397	0.0969846
ENSSSCG00000006733	TTF2	-0.614027	6.44122	0.000620362	0.0585629
ENSSSCG00000029005	KPNA2	-0.557234	5.64368	0.000786945	0.0652855
ENSSSCG00000012581	NXT2	-0.427681	3.72466	0.00160843	0.0973284
ENSSSCG00000017246	C17orf80	0.335308	4.39634	0.00097176	0.0722685
ENSSSCG00000026954	TMEM87B	0.356405	5.34025	0.00104043	0.0760969
ENSSSCG00000049811		0.361399	4.77885	0.00137422	0.0885776
ENSSSCG00000007495	CASS4	0.444491	6.08519	0.000868017	0.0676958
ENSSSCG00000039658	CDNF	0.452022	7.34017	0.00119579	0.0820413
ENSSSCG00000003376	PLEKHG5	0.453744	3.60281	0.00106946	0.0767794
ENSSSCG00000036886	ZNF792	0.461682	3.81768	0.000290134	0.0402616
ENSSSCG00000032473	NYNRIN	0.466563	3.92018	0.000976888	0.0722685
ENSSSCG00000039821		0.468864	4.5108	0.000307908	0.0404046
ENSSSCG00000009998	CASTOR1	0.469916	3.95751	0.00130143	0.0850512
ENSSSCG00000051003		0.502427	5.58323	0.00135974	0.0880462
ENSSSCG00000010772	ADAM8	0.504024	5.19292	0.00129292	0.0850512
ENSSSCG00000041116		0.512325	3.93242	0.000373559	0.043509
ENSSSCG00000008262	SEMA4F	0.516299	3.60584	0.00115697	0.0808505
ENSSSCG00000015283	PIK3C2B	0.526622	7.49335	2.76792e-05	0.00930283
ENSSSCG00000020858	KIF13A	0.532749	3.30515	0.00141037	0.0899108
ENSSSCG00000006767	MAGI3	0.561304	3.5359	0.000331065	0.0411648
ENSSSCG00000038618	RFLNB	0.569457	4.33832	0.0012717	0.0850512
ENSSSCG00000031617	SFT2D2	0.598854	3.59454	5.94899e-05	0.0152684
ENSSSCG00000015958	PDK1	0.598887	7.14077	0.000266486	0.0384695
ENSSSCG00000008576	DTNB	0.607469	4.55271	6.37151e-06	0.0028235
ENSSSCG00000036622		0.613817	5.1763	0.000560129	0.0556815
ENSSSCG00000033880	TSPAN32	0.616225	4.91097	4.18787e-06	0.00218948
ENSSSCG00000042107		0.625409	5.96018	0.000858814	0.0673501
ENSSSCG00000027063	DPY19L1	0.636255	5.68169	6.02855e-06	0.0028235
ENSSSCG00000046334		0.638904	1.63558	0.001648	0.0981569
ENSSSCG00000012818	F8	0.643494	4.78729	0.000298934	0.0404046
ENSSSCG00000038765	FAM89A	0.676839	2.56818	0.000608229	0.0585629
ENSSSCG00000015894	DPP4	0.678451	3.95657	3.50668e-05	0.0103126
ENSSSCG00000027568	BLK	0.682548	5.69695	0.000102664	0.0213118
ENSSSCG00000015307	CDK14	0.702357	4.49623	1.90043e-06	0.0012649
ENSSSCG00000021656	KALRN	0.714167	2.83745	0.000419991	0.046049
ENSSSCG00000009831	CUX2	0.725343	3.07104	0.000502133	0.051738
ENSSSCG00000014072	ENC1	0.727981	1.91426	0.000484312	0.0502687
ENSSSCG00000008038	SLC9A3R2	0.729862	3.33774	0.000755329	0.0638457
ENSSSCG00000016083	PLCL1	0.749022	5.31428	0.00047705	0.0498817
ENSSSCG00000046092		0.781803	2.63261	0.0001327	0.0254066
ENSSSCG00000002292	PLEKHH1	0.788386	4.84114	5.13169e-05	0.0134146
ENSSSCG00000041558		0.799201	5.01036	3.3943e-05	0.0103126
ENSSSCG00000004057	SYTL3	0.821621	6.03431	1.15427e-06	0.000837051
ENSSSCG00000051648		0.821843	0.416345	0.00174093	0.0998985
ENSSSCG00000011020	JCAD	0.825247	2.35556	0.00117384	0.0816251
ENSSSCG00000040001	TNFRSF25	0.827481	3.39275	1.18596e-06	0.000837051
ENSSSCG00000036589	BEGAIN	0.829387	0.757789	0.000829906	0.0663451
ENSSSCG00000040388	ZBTB46	0.842969	3.45836	6.55502e-07	0.000615511
ENSSSCG00000033388		0.846668	0.452515	0.00129435	0.0850512
ENSSSCG00000047830		0.852476	0.709803	0.000693195	0.0600315
ENSSSCG00000040607	MAF	0.862325	4.95659	6.57456e-06	0.0028235
ENSSSCG00000039703	EEPD1	0.874482	1.92879	4.14702e-05	0.0114783
ENSSSCG00000004318	RRAGD	0.900806	1.72799	0.000954742	0.0720703
ENSSSCG00000050445		0.930916	3.4511	2.73839e-07	0.000297347
ENSSSCG00000050343		0.935319	2.05111	0.000828547	0.0663451
ENSSSCG00000016401	KIF1A	0.961525	3.83954	2.05352e-05	0.00743271
ENSSSCG00000015669	ACVR2A	0.974943	2.20772	0.000117096	0.0232806
ENSSSCG00000036499	LMO3	0.975506	1.17649	0.000279577	0.0398637
ENSSSCG00000010437	PAPSS2	0.989831	0.818891	0.000420822	0.046049
ENSSSCG00000006413	FCER1A	0.994555	2.25222	0.000560073	0.0556815
ENSSSCG00000037475	CTSG	0.995439	2.76245	6.12331e-05	0.0154351
ENSSSCG00000036851		1.02043	2.11485	0.000398818	0.0446802
ENSSSCG00000029503	F7	1.05724	0.26185	0.000199709	0.0320352
ENSSSCG00000034914	CD163L1	1.07512	4.71172	0.000166514	0.0290186
ENSSSCG00000046337		1.07552	4.00852	1.77891e-05	0.00660818
ENSSSCG00000032431	TMEM52B	1.07789	1.46065	0.00123062	0.0835168
ENSSSCG00000012787	L1CAM	1.08221	0.941564	6.89088e-05	0.0162119
ENSSSCG00000007973	IL9R	1.08429	2.52233	6.23357e-05	0.0154374
ENSSSCG00000003971	SCMH1	1.0908	3.18977	8.95605e-08	0.00018078
ENSSSCG00000032956	BMERB1	1.13038	-0.233696	0.00114433	0.0803652
ENSSSCG00000027669	TNS1	1.13844	3.77069	1.60622e-07	0.000251927
ENSSSCG00000051277		1.1511	0.653951	0.000990444	0.0728183
ENSSSCG00000036630	GCSAML	1.15294	1.10336	0.000293776	0.0402616
ENSSSCG00000009429	TNFSF11	1.20859	1.47406	0.000195436	0.0317101
ENSSSCG00000014430	ABLIM3	1.24453	3.25237	5.43442e-07	0.000547945
ENSSSCG00000038667		1.25399	3.52496	4.08818e-05	0.0114783
ENSSSCG00000011609	FBLN2	1.25723	2.48971	2.94132e-06	0.00166079
ENSSSCG00000039217		1.25784	3.49737	4.28416e-08	0.000120951
ENSSSCG00000013106	PTGDR2	1.28595	3.40548	2.06097e-06	0.0012649
ENSSSCG00000032422	TCAF2C	1.30173	2.3748	6.9766e-07	0.000615511
ENSSSCG00000049177		1.3278	2.30793	2.2498e-09	1.58791e-05
ENSSSCG00000015277	SOX13	1.33268	6.57704	8.26972e-07	0.000686679
ENSSSCG00000050380		1.34769	0.477399	4.76424e-06	0.00240186
ENSSSCG00000050105		1.37854	0.503029	0.000207578	0.0329232
ENSSSCG00000032017		1.38623	5.75001	2.62961e-07	0.000297347
ENSSSCG00000031278		1.38635	3.48295	6.80072e-06	0.0028235
ENSSSCG00000033750	SH2D4A	1.40984	0.961531	0.000843279	0.0665012
ENSSSCG00000001979		1.41894	-0.657955	0.000332445	0.0411648
ENSSSCG00000035171		1.45174	3.59873	3.72983e-09	1.75501e-05
ENSSSCG00000003006	CYP2B22	1.45406	-0.950285	0.000623525	0.0585629
ENSSSCG00000015638	RHEX	1.4966	9.08074	1.14351e-08	4.03546e-05
ENSSSCG00000017313	CRHR1	1.49836	0.94212	4.00582e-05	0.0114783
ENSSSCG00000037709	KCNA2	1.53991	0.719966	7.28013e-06	0.00293618
ENSSSCG00000031150		1.58505	2.46612	2.66402e-07	0.000297347
ENSSSCG00000024429	SIDT1	1.60068	2.34641	0.000792556	0.0652855
ENSSSCG00000043912		1.62278	1.35498	1.54676e-07	0.000251927
ENSSSCG00000033456	GPR157	1.69221	-0.129928	0.000133373	0.0254066
ENSSSCG00000004475	HTR1B	1.72159	-0.695703	0.000719599	0.0615628
ENSSSCG00000039162		1.8206	2.96391	8.96472e-08	0.00018078
ENSSSCG00000004283	DPPA5	1.9292	0.168476	0.000175537	0.0294855
ENSSSCG00000031085		1.94716	5.24054	2.51594e-07	0.000297347
ENSSSCG00000004284	KHDC3L	2.15285	-0.225537	2.03487e-06	0.0012649
ENSSSCG00000044695		3.47317	-1.14073	9.067e-05	0.0196907
ENSSSCG00000034469	CRLF2	3.90037	0.580748	7.9856e-05	0.0178928
ENSSSCG00000046089		5.13938	-2.31506	0.000247928	0.0368394
