# Supplementary material for: Genetic architecture of innate and adaptive immune cells in pigs
Source: Front Immunol. 2023 Feb 6;14:1058346. doi: 10.3389/fimmu.2023.1058346 (PMC9939681; doi:10.3389/fimmu.2023.1058346)
Supplement: Supplementary file 9 [file Table_9.xlsx]

## Sheet: upregulated H group
GOID	GOTerm	Ontology Source	Term PValue	Term PValue Corrected with Bonferroni step down	Group PValue	Group PValue Corrected with Bonferroni step down	GOLevels	GOGroups	% Associated Genes	Nr. Genes	Associated Genes Found
GO:0030885	regulation of myeloid dendritic cell activation	GO_ImmuneSystemProcess-EBI-UniProt-GOA-ACAP-ARAP_18.06.2022_00h00	0.0308718	0.617437	0.0308718	0.216103	[3, 4]	Group0	20	1	[TSPAN32]
GO:0030886	negative regulation of myeloid dendritic cell activation	GO_ImmuneSystemProcess-EBI-UniProt-GOA-ACAP-ARAP_18.06.2022_00h00	0.0186331	0.42856	0.0308718	0.216103	[3, 4, 5]	Group0	33.3333	1	[TSPAN32]
GO:0045646	regulation of erythrocyte differentiation	GO_ImmuneSystemProcess-EBI-UniProt-GOA-ACAP-ARAP_18.06.2022_00h00	0.0379152	0.606643	0.0659821	0.395893	[4, 6]	Group1	4	2	[ACVR2A, RHEX]
GO:0045648	positive regulation of erythrocyte differentiation	GO_ImmuneSystemProcess-EBI-UniProt-GOA-ACAP-ARAP_18.06.2022_00h00	0.020536	0.451793	0.0659821	0.395893	[4, 5, 6, 7]	Group1	5.55556	2	[ACVR2A, RHEX]
GO:0043249	erythrocyte maturation	GO_ImmuneSystemProcess-EBI-UniProt-GOA-ACAP-ARAP_18.06.2022_00h00	0.123707	0.247414	0.0659821	0.395893	[5, 7]	Group1	4.7619	1	[RHEX]
GO:1902623	negative regulation of neutrophil migration	GO_ImmuneSystemProcess-EBI-UniProt-GOA-ACAP-ARAP_18.06.2022_00h00	0.0308718	0.617437	0.0308718	0.216103	[3, 4, 5, 6]	Group2	20	1	[DPP4]
GO:0071623	negative regulation of granulocyte chemotaxis	GO_ImmuneSystemProcess-EBI-UniProt-GOA-ACAP-ARAP_18.06.2022_00h00	0.0247706	0.520183	0.0308718	0.216103	[4, 5, 6]	Group2	25	1	[DPP4]
GO:0090024	negative regulation of neutrophil chemotaxis	GO_ImmuneSystemProcess-EBI-UniProt-GOA-ACAP-ARAP_18.06.2022_00h00	0.0247706	0.520183	0.0308718	0.216103	[4, 5, 6, 7]	Group2	25	1	[DPP4]
GO:0036035	osteoclast development	GO_ImmuneSystemProcess-EBI-UniProt-GOA-ACAP-ARAP_18.06.2022_00h00	0.106968	0.534842	0.106968	0.213937	[6, 7]	Group3	5.55556	1	[TNFSF11]
GO:2001204	regulation of osteoclast development	GO_ImmuneSystemProcess-EBI-UniProt-GOA-ACAP-ARAP_18.06.2022_00h00	0.0667265	0.733991	0.106968	0.213937	[7, 8]	Group3	9.09091	1	[TNFSF11]
GO:2001206	positive regulation of osteoclast development	GO_ImmuneSystemProcess-EBI-UniProt-GOA-ACAP-ARAP_18.06.2022_00h00	0.0247706	0.520183	0.106968	0.213937	[6, 7, 8, 9]	Group3	25	1	[TNFSF11]
GO:0070942	neutrophil mediated cytotoxicity	GO_ImmuneSystemProcess-EBI-UniProt-GOA-ACAP-ARAP_18.06.2022_00h00	0.0899274	0.629492	0.0899274	0.35971	[4, 5]	Group4	6.66667	1	[CTSG]
GO:0070943	neutrophil-mediated killing of symbiont cell	GO_ImmuneSystemProcess-EBI-UniProt-GOA-ACAP-ARAP_18.06.2022_00h00	0.0783961	0.705565	0.0899274	0.35971	[5, 6]	Group4	7.69231	1	[CTSG]
GO:0070944	neutrophil-mediated killing of bacterium	GO_ImmuneSystemProcess-EBI-UniProt-GOA-ACAP-ARAP_18.06.2022_00h00	0.0667265	0.733991	0.0899274	0.35971	[6, 7]	Group4	9.09091	1	[CTSG]
GO:0070946	neutrophil-mediated killing of gram-positive bacterium	GO_ImmuneSystemProcess-EBI-UniProt-GOA-ACAP-ARAP_18.06.2022_00h00	0.0124589	0.299013	0.0899274	0.35971	[7, 8]	Group4	50	1	[CTSG]
GO:0002513	tolerance induction to self antigen	GO_ImmuneSystemProcess-EBI-UniProt-GOA-ACAP-ARAP_18.06.2022_00h00	0.0429659	0.644489	0.015734	0.125872	[2, 3]	Group5	14.2857	1	[BLK]
GO:0033003	regulation of mast cell activation	GO_ImmuneSystemProcess-EBI-UniProt-GOA-ACAP-ARAP_18.06.2022_00h00	0.0351719	0.633094	0.015734	0.125872	[3, 4]	Group5	4.16667	2	[BLK, CRLF2]
GO:0033005	positive regulation of mast cell activation	GO_ImmuneSystemProcess-EBI-UniProt-GOA-ACAP-ARAP_18.06.2022_00h00	0.123707	0.247414	0.015734	0.125872	[3, 4, 5]	Group5	4.7619	1	[CRLF2]
GO:0030889	negative regulation of B cell proliferation	GO_ImmuneSystemProcess-EBI-UniProt-GOA-ACAP-ARAP_18.06.2022_00h00	0.112581	0.450325	0.015734	0.125872	[5, 6]	Group5	5.26316	1	[BLK]
GO:0050855	regulation of B cell receptor signaling pathway	GO_ImmuneSystemProcess-EBI-UniProt-GOA-ACAP-ARAP_18.06.2022_00h00	0.00793168	0.198292	0.015734	0.125872	[4, 6, 8, 9]	Group5	9.09091	2	[BLK, GCSAML]
GO:0046643	regulation of gamma-delta T cell activation	GO_ImmuneSystemProcess-EBI-UniProt-GOA-ACAP-ARAP_18.06.2022_00h00	0.0667265	0.733991	0.0956417	0.286925	[5]	Group6	9.09091	1	[SOX13]
GO:0046645	positive regulation of gamma-delta T cell activation	GO_ImmuneSystemProcess-EBI-UniProt-GOA-ACAP-ARAP_18.06.2022_00h00	0.054917	0.71392	0.0956417	0.286925	[5, 6]	Group6	11.1111	1	[SOX13]
GO:0042492	gamma-delta T cell differentiation	GO_ImmuneSystemProcess-EBI-UniProt-GOA-ACAP-ARAP_18.06.2022_00h00	0.084179	0.673432	0.0956417	0.286925	[5, 8]	Group6	7.14286	1	[SOX13]
GO:0045586	regulation of gamma-delta T cell differentiation	GO_ImmuneSystemProcess-EBI-UniProt-GOA-ACAP-ARAP_18.06.2022_00h00	0.054917	0.71392	0.0956417	0.286925	[6, 8, 9]	Group6	11.1111	1	[SOX13]
GO:0045588	positive regulation of gamma-delta T cell differentiation	GO_ImmuneSystemProcess-EBI-UniProt-GOA-ACAP-ARAP_18.06.2022_00h00	0.0429659	0.644489	0.0956417	0.286925	[6, 7, 8, 9, 10]	Group6	14.2857	1	[SOX13]
GO:0002273	plasmacytoid dendritic cell differentiation	GO_ImmuneSystemProcess-EBI-UniProt-GOA-ACAP-ARAP_18.06.2022_00h00	0.0124589	0.299013	0.341742	0.341742	[3, 7]	Group7	50	1	[ZBTB46]
GO:2001198	regulation of dendritic cell differentiation	GO_ImmuneSystemProcess-EBI-UniProt-GOA-ACAP-ARAP_18.06.2022_00h00	0.0899274	0.629492	0.341742	0.341742	[4, 6, 7]	Group7	6.66667	1	[ZBTB46]
GO:0030852	regulation of granulocyte differentiation	GO_ImmuneSystemProcess-EBI-UniProt-GOA-ACAP-ARAP_18.06.2022_00h00	0.101322	0.607932	0.341742	0.341742	[5, 7]	Group7	5.88235	1	[ZBTB46]
GO:0045649	regulation of macrophage differentiation	GO_ImmuneSystemProcess-EBI-UniProt-GOA-ACAP-ARAP_18.06.2022_00h00	0.140148	0.140148	0.341742	0.341742	[5, 7]	Group7	4.16667	1	[ZBTB46]
GO:0045655	regulation of monocyte differentiation	GO_ImmuneSystemProcess-EBI-UniProt-GOA-ACAP-ARAP_18.06.2022_00h00	0.112581	0.450325	0.341742	0.341742	[5, 7]	Group7	5.26316	1	[ZBTB46]
GO:2001199	negative regulation of dendritic cell differentiation	GO_ImmuneSystemProcess-EBI-UniProt-GOA-ACAP-ARAP_18.06.2022_00h00	0.0369369	0.627927	0.341742	0.341742	[4, 5, 6, 7, 8]	Group7	16.6667	1	[ZBTB46]
GO:2001200	positive regulation of dendritic cell differentiation	GO_ImmuneSystemProcess-EBI-UniProt-GOA-ACAP-ARAP_18.06.2022_00h00	0.0429659	0.644489	0.341742	0.341742	[4, 5, 6, 7, 8]	Group7	14.2857	1	[ZBTB46]
GO:0030853	negative regulation of granulocyte differentiation	GO_ImmuneSystemProcess-EBI-UniProt-GOA-ACAP-ARAP_18.06.2022_00h00	0.0489592	0.685429	0.341742	0.341742	[5, 6, 7, 8]	Group7	12.5	1	[ZBTB46]
GO:0045650	negative regulation of macrophage differentiation	GO_ImmuneSystemProcess-EBI-UniProt-GOA-ACAP-ARAP_18.06.2022_00h00	0.0429659	0.644489	0.341742	0.341742	[5, 6, 7, 8]	Group7	14.2857	1	[ZBTB46]
GO:0045656	negative regulation of monocyte differentiation	GO_ImmuneSystemProcess-EBI-UniProt-GOA-ACAP-ARAP_18.06.2022_00h00	0.0429659	0.644489	0.341742	0.341742	[5, 6, 7, 8]	Group7	14.2857	1	[ZBTB46]
GO:0002691	regulation of cellular extravasation	GO_ImmuneSystemProcess-EBI-UniProt-GOA-ACAP-ARAP_18.06.2022_00h00	0.0338312	0.642793	0.0747346	0.373673	[3]	Group8	4.25532	2	[ADAM8, ENC1]
GO:0002692	negative regulation of cellular extravasation	GO_ImmuneSystemProcess-EBI-UniProt-GOA-ACAP-ARAP_18.06.2022_00h00	0.0608393	0.730072	0.0747346	0.373673	[3, 4]	Group8	10	1	[ENC1]
GO:0002693	positive regulation of cellular extravasation	GO_ImmuneSystemProcess-EBI-UniProt-GOA-ACAP-ARAP_18.06.2022_00h00	0.118161	0.354482	0.0747346	0.373673	[3, 4]	Group8	5	1	[ADAM8]
GO:0072672	neutrophil extravasation	GO_ImmuneSystemProcess-EBI-UniProt-GOA-ACAP-ARAP_18.06.2022_00h00	0.112581	0.450325	0.0747346	0.373673	[3, 5]	Group8	5.26316	1	[ADAM8]
GO:1903236	regulation of leukocyte tethering or rolling	GO_ImmuneSystemProcess-EBI-UniProt-GOA-ACAP-ARAP_18.06.2022_00h00	0.112581	0.450325	0.0747346	0.373673	[4]	Group8	5.26316	1	[ENC1]
GO:2000416	regulation of eosinophil migration	GO_ImmuneSystemProcess-EBI-UniProt-GOA-ACAP-ARAP_18.06.2022_00h00	0.0369369	0.627927	0.0747346	0.373673	[3, 5]	Group8	16.6667	1	[ADAM8]
GO:1903237	negative regulation of leukocyte tethering or rolling	GO_ImmuneSystemProcess-EBI-UniProt-GOA-ACAP-ARAP_18.06.2022_00h00	0.0308718	0.617437	0.0747346	0.373673	[4, 5]	Group8	20	1	[ENC1]
GO:2000418	positive regulation of eosinophil migration	GO_ImmuneSystemProcess-EBI-UniProt-GOA-ACAP-ARAP_18.06.2022_00h00	0.0247706	0.520183	0.0747346	0.373673	[3, 4, 5, 6]	Group8	25	1	[ADAM8]
GO:0072679	thymocyte migration	GO_ImmuneSystemProcess-EBI-UniProt-GOA-ACAP-ARAP_18.06.2022_00h00	0.0429659	0.644489	0.0747346	0.373673	[5]	Group8	14.2857	1	[ADAM8]
GO:2000389	regulation of neutrophil extravasation	GO_ImmuneSystemProcess-EBI-UniProt-GOA-ACAP-ARAP_18.06.2022_00h00	0.0725787	0.725787	0.0747346	0.373673	[4, 6]	Group8	8.33333	1	[ADAM8]
GO:2000391	positive regulation of neutrophil extravasation	GO_ImmuneSystemProcess-EBI-UniProt-GOA-ACAP-ARAP_18.06.2022_00h00	0.054917	0.71392	0.0747346	0.373673	[4, 5, 6, 7]	Group8	11.1111	1	[ADAM8]
GO:0072680	extracellular matrix-dependent thymocyte migration	GO_ImmuneSystemProcess-EBI-UniProt-GOA-ACAP-ARAP_18.06.2022_00h00	0.00624794	0.162447	0.0747346	0.373673	[6]	Group8	100	1	[ADAM8]
GO:2000410	regulation of thymocyte migration	GO_ImmuneSystemProcess-EBI-UniProt-GOA-ACAP-ARAP_18.06.2022_00h00	0.0247706	0.520183	0.0747346	0.373673	[6]	Group8	25	1	[ADAM8]
GO:2000412	positive regulation of thymocyte migration	GO_ImmuneSystemProcess-EBI-UniProt-GOA-ACAP-ARAP_18.06.2022_00h00	0.0186331	0.42856	0.0747346	0.373673	[6, 7]	Group8	33.3333	1	[ADAM8]
GO:0072681	fibronectin-dependent thymocyte migration	GO_ImmuneSystemProcess-EBI-UniProt-GOA-ACAP-ARAP_18.06.2022_00h00	0.00624794	0.162447	0.0747346	0.373673	[7]	Group8	100	1	[ADAM8]
GO:2000413	regulation of fibronectin-dependent thymocyte migration	GO_ImmuneSystemProcess-EBI-UniProt-GOA-ACAP-ARAP_18.06.2022_00h00	0.00624794	0.162447	0.0747346	0.373673	[7, 8]	Group8	100	1	[ADAM8]
GO:0033089	positive regulation of T cell differentiation in thymus	GO_ImmuneSystemProcess-EBI-UniProt-GOA-ACAP-ARAP_18.06.2022_00h00	0.0667265	0.733991	0.0747346	0.373673	[6, 7, 8, 9, 10]	Group8	9.09091	1	[ADAM8]
GO:2000415	positive regulation of fibronectin-dependent thymocyte migration	GO_ImmuneSystemProcess-EBI-UniProt-GOA-ACAP-ARAP_18.06.2022_00h00	0.00624794	0.162447	0.0747346	0.373673	[7, 8, 9]	Group8	100	1	[ADAM8]

## Sheet: downregulated H group
GOID	GOTerm	Ontology Source	Term PValue	Term PValue Corrected with Bonferroni step down	Group PValue	Group PValue Corrected with Bonferroni step down	GOLevels	GOGroups	% Associated Genes	Nr. Genes	Associated Genes Found
GO:0051250	negative regulation of lymphocyte activation	GO_ImmuneSystemProcess-EBI-UniProt-GOA-ACAP-ARAP_18.06.2022_00h00	0.000334038	0.0110232	0.00118698	0.00593491	[3, 4]	Group4	5.88235	10	[CD274, HLX, HMGB3, IDO1, LGALS9B, MICA, MNDA, PDCD1LG2, SDC4, SOCS1]
GO:0051250	negative regulation of lymphocyte activation	GO_ImmuneSystemProcess-EBI-UniProt-GOA-ACAP-ARAP_18.06.2022_00h00	0.000334038	0.0110232	0.000437271	0.00262362	[3, 4]	Group5	5.88235	10	[CD274, HLX, HMGB3, IDO1, LGALS9B, MICA, MNDA, PDCD1LG2, SDC4, SOCS1]
GO:0035710	CD4-positive, alpha-beta T cell activation	GO_ImmuneSystemProcess-EBI-UniProt-GOA-ACAP-ARAP_18.06.2022_00h00	0.000554324	0.0177384	0.00118698	0.00593491	[5]	Group4	6.77966	8	[CD274, HLX, IL27, LGALS9B, MYB, RORC, RSAD2, SOCS1]
GO:0035710	CD4-positive, alpha-beta T cell activation	GO_ImmuneSystemProcess-EBI-UniProt-GOA-ACAP-ARAP_18.06.2022_00h00	0.000554324	0.0177384	0.000437271	0.00262362	[5]	Group5	6.77966	8	[CD274, HLX, IL27, LGALS9B, MYB, RORC, RSAD2, SOCS1]
GO:0002695	negative regulation of leukocyte activation	GO_ImmuneSystemProcess-EBI-UniProt-GOA-ACAP-ARAP_18.06.2022_00h00	0.00147161	0.0456198	0.00118698	0.00593491	[2, 3]	Group4	4.87805	10	[CD274, HLX, HMGB3, IDO1, LGALS9B, MICA, MNDA, PDCD1LG2, SDC4, SOCS1]
GO:0002695	negative regulation of leukocyte activation	GO_ImmuneSystemProcess-EBI-UniProt-GOA-ACAP-ARAP_18.06.2022_00h00	0.00147161	0.0456198	0.000437271	0.00262362	[2, 3]	Group5	4.87805	10	[CD274, HLX, HMGB3, IDO1, LGALS9B, MICA, MNDA, PDCD1LG2, SDC4, SOCS1]
GO:2000514	regulation of CD4-positive, alpha-beta T cell activation	GO_ImmuneSystemProcess-EBI-UniProt-GOA-ACAP-ARAP_18.06.2022_00h00	0.00173161	0.0519482	0.00118698	0.00593491	[6]	Group4	7.5	6	[CD274, HLX, IL27, LGALS9B, MYB, SOCS1]
GO:2000514	regulation of CD4-positive, alpha-beta T cell activation	GO_ImmuneSystemProcess-EBI-UniProt-GOA-ACAP-ARAP_18.06.2022_00h00	0.00173161	0.0519482	0.000437271	0.00262362	[6]	Group5	7.5	6	[CD274, HLX, IL27, LGALS9B, MYB, SOCS1]
GO:0034341	response to interferon-gamma	GO_ImmuneSystemProcess-EBI-UniProt-GOA-ACAP-ARAP_18.06.2022_00h00	0.00244851	0.0710069	0.00244851	0.00979406	[3]	Group2	5.40541	8	[ACOD1, BST2, CCL20, EDN1, GBP2, GBP6, NMI, SOCS1]
GO:0043367	CD4-positive, alpha-beta T cell differentiation	GO_ImmuneSystemProcess-EBI-UniProt-GOA-ACAP-ARAP_18.06.2022_00h00	0.00316639	0.088659	0.000437271	0.00262362	[6, 9]	Group5	6.66667	6	[HLX, IL27, MYB, RORC, RSAD2, SOCS1]
GO:0050672	negative regulation of lymphocyte proliferation	GO_ImmuneSystemProcess-EBI-UniProt-GOA-ACAP-ARAP_18.06.2022_00h00	0.00373395	0.100817	0.00118698	0.00593491	[4, 5]	Group4	6.45161	6	[CD274, IDO1, LGALS9B, MNDA, PDCD1LG2, SDC4]
GO:0071346	cellular response to interferon-gamma	GO_ImmuneSystemProcess-EBI-UniProt-GOA-ACAP-ARAP_18.06.2022_00h00	0.00418776	0.108882	0.00244851	0.00979406	[4]	Group2	5.51181	7	[ACOD1, CCL20, EDN1, GBP2, GBP6, NMI, SOCS1]
GO:0046635	positive regulation of alpha-beta T cell activation	GO_ImmuneSystemProcess-EBI-UniProt-GOA-ACAP-ARAP_18.06.2022_00h00	0.116947	0.116947	0.000437271	0.00262362	[5, 6]	Group5	4.10959	3	[HLX, MYB, SOCS1]
GO:0050868	negative regulation of T cell activation	GO_ImmuneSystemProcess-EBI-UniProt-GOA-ACAP-ARAP_18.06.2022_00h00	0.00497404	0.124351	0.00118698	0.00593491	[4, 5]	Group4	5.34351	7	[CD274, HLX, IDO1, LGALS9B, PDCD1LG2, SDC4, SOCS1]
GO:0050868	negative regulation of T cell activation	GO_ImmuneSystemProcess-EBI-UniProt-GOA-ACAP-ARAP_18.06.2022_00h00	0.00497404	0.124351	0.000437271	0.00262362	[4, 5]	Group5	5.34351	7	[CD274, HLX, IDO1, LGALS9B, PDCD1LG2, SDC4, SOCS1]
GO:0045620	negative regulation of lymphocyte differentiation	GO_ImmuneSystemProcess-EBI-UniProt-GOA-ACAP-ARAP_18.06.2022_00h00	0.0686581	0.137316	0.000437271	0.00262362	[4, 5, 6, 7, 8]	Group5	5.17241	3	[HLX, HMGB3, SOCS1]
GO:0045088	regulation of innate immune response	GO_ImmuneSystemProcess-EBI-UniProt-GOA-ACAP-ARAP_18.06.2022_00h00	0.00582663	0.139839	0.00410579	0.0123174	[3]	Group3	4.04858	10	[ACOD1, APOE, LRP8, MICA, MNDA, NMI, PLSCR1, SERPING1, SOCS1, USP18]
GO:0046636	negative regulation of alpha-beta T cell activation	GO_ImmuneSystemProcess-EBI-UniProt-GOA-ACAP-ARAP_18.06.2022_00h00	0.00635059	0.146063	0.00118698	0.00593491	[5, 6]	Group4	8.69565	4	[CD274, HLX, LGALS9B, SOCS1]
GO:0046636	negative regulation of alpha-beta T cell activation	GO_ImmuneSystemProcess-EBI-UniProt-GOA-ACAP-ARAP_18.06.2022_00h00	0.00635059	0.146063	0.000437271	0.00262362	[5, 6]	Group5	8.69565	4	[CD274, HLX, LGALS9B, SOCS1]
GO:0042130	negative regulation of T cell proliferation	GO_ImmuneSystemProcess-EBI-UniProt-GOA-ACAP-ARAP_18.06.2022_00h00	0.0071152	0.156534	0.00118698	0.00593491	[5, 6]	Group4	6.66667	5	[CD274, IDO1, LGALS9B, PDCD1LG2, SDC4]
GO:0045824	negative regulation of innate immune response	GO_ImmuneSystemProcess-EBI-UniProt-GOA-ACAP-ARAP_18.06.2022_00h00	0.007523	0.157983	0.00410579	0.0123174	[3, 4]	Group3	6.57895	5	[ACOD1, MICA, NMI, SERPING1, USP18]
GO:0046631	alpha-beta T cell activation	GO_ImmuneSystemProcess-EBI-UniProt-GOA-ACAP-ARAP_18.06.2022_00h00	0.00865765	0.173153	0.00118698	0.00593491	[4]	Group4	4.3956	8	[CD274, HLX, IL27, LGALS9B, MYB, RORC, RSAD2, SOCS1]
GO:0046631	alpha-beta T cell activation	GO_ImmuneSystemProcess-EBI-UniProt-GOA-ACAP-ARAP_18.06.2022_00h00	0.00865765	0.173153	0.000437271	0.00262362	[4]	Group5	4.3956	8	[CD274, HLX, IL27, LGALS9B, MYB, RORC, RSAD2, SOCS1]
GO:0050798	activated T cell proliferation	GO_ImmuneSystemProcess-EBI-UniProt-GOA-ACAP-ARAP_18.06.2022_00h00	0.0577442	0.173233	0.00118698	0.00593491	[5]	Group4	5.55556	3	[CD274, IDO1, PDCD1LG2]
GO:0002292	T cell differentiation involved in immune response	GO_ImmuneSystemProcess-EBI-UniProt-GOA-ACAP-ARAP_18.06.2022_00h00	0.00981017	0.186393	0.000437271	0.00262362	[5, 6, 8]	Group5	6.17284	5	[CLEC4D, HLX, IL27, MYB, RORC]
GO:0046638	positive regulation of alpha-beta T cell differentiation	GO_ImmuneSystemProcess-EBI-UniProt-GOA-ACAP-ARAP_18.06.2022_00h00	0.052628	0.210512	0.000437271	0.00262362	[6, 7, 8, 9, 10]	Group5	5.76923	3	[HLX, MYB, SOCS1]
GO:0046632	alpha-beta T cell differentiation	GO_ImmuneSystemProcess-EBI-UniProt-GOA-ACAP-ARAP_18.06.2022_00h00	0.0132764	0.212422	0.000437271	0.00262362	[5, 8]	Group5	4.95868	6	[HLX, IL27, MYB, RORC, RSAD2, SOCS1]
GO:0046634	regulation of alpha-beta T cell activation	GO_ImmuneSystemProcess-EBI-UniProt-GOA-ACAP-ARAP_18.06.2022_00h00	0.0118164	0.212695	0.00118698	0.00593491	[5]	Group4	5.08475	6	[CD274, HLX, IL27, LGALS9B, MYB, SOCS1]
GO:0046634	regulation of alpha-beta T cell activation	GO_ImmuneSystemProcess-EBI-UniProt-GOA-ACAP-ARAP_18.06.2022_00h00	0.0118164	0.212695	0.000437271	0.00262362	[5]	Group5	5.08475	6	[CD274, HLX, IL27, LGALS9B, MYB, SOCS1]
GO:0043370	regulation of CD4-positive, alpha-beta T cell differentiation	GO_ImmuneSystemProcess-EBI-UniProt-GOA-ACAP-ARAP_18.06.2022_00h00	0.0126735	0.21545	0.000437271	0.00262362	[7, 9, 10]	Group5	7.14286	4	[HLX, IL27, MYB, SOCS1]
GO:0002286	T cell activation involved in immune response	GO_ImmuneSystemProcess-EBI-UniProt-GOA-ACAP-ARAP_18.06.2022_00h00	0.0466172	0.233086	0.000437271	0.00262362	[4, 5]	Group5	4.13223	5	[CLEC4D, HLX, IL27, MYB, RORC]
GO:0045622	regulation of T-helper cell differentiation	GO_ImmuneSystemProcess-EBI-UniProt-GOA-ACAP-ARAP_18.06.2022_00h00	0.0345406	0.241784	0.000437271	0.00262362	[3, 8, 9, 10, 11, 12]	Group5	6.81818	3	[HLX, IL27, MYB]
GO:0043372	positive regulation of CD4-positive, alpha-beta T cell differentiation	GO_ImmuneSystemProcess-EBI-UniProt-GOA-ACAP-ARAP_18.06.2022_00h00	0.0161368	0.242052	0.000437271	0.00262362	[7, 8, 9, 10, 11]	Group5	9.09091	3	[HLX, MYB, SOCS1]
GO:0002828	regulation of type 2 immune response	GO_ImmuneSystemProcess-EBI-UniProt-GOA-ACAP-ARAP_18.06.2022_00h00	0.0174966	0.244952	0.0174966	0.0349931	[3]	Group1	8.82353	3	[HLX, IDO1, RSAD2]
GO:2000516	positive regulation of CD4-positive, alpha-beta T cell activation	GO_ImmuneSystemProcess-EBI-UniProt-GOA-ACAP-ARAP_18.06.2022_00h00	0.0325545	0.260436	0.000437271	0.00262362	[6, 7]	Group5	6.97674	3	[HLX, MYB, SOCS1]
GO:2000515	negative regulation of CD4-positive, alpha-beta T cell activation	GO_ImmuneSystemProcess-EBI-UniProt-GOA-ACAP-ARAP_18.06.2022_00h00	0.0204035	0.265245	0.00118698	0.00593491	[6, 7]	Group4	8.33333	3	[CD274, HLX, LGALS9B]
GO:2000515	negative regulation of CD4-positive, alpha-beta T cell activation	GO_ImmuneSystemProcess-EBI-UniProt-GOA-ACAP-ARAP_18.06.2022_00h00	0.0204035	0.265245	0.000437271	0.00262362	[6, 7]	Group5	8.33333	3	[CD274, HLX, LGALS9B]
GO:0062208	positive regulation of pattern recognition receptor signaling pathway	GO_ImmuneSystemProcess-EBI-UniProt-GOA-ACAP-ARAP_18.06.2022_00h00	0.0453932	0.272359	0.0453932	0.0453932	[4, 5, 6]	Group0	6.12245	3	[DDX60, HSPA1A, RSAD2]
GO:0034142	toll-like receptor 4 signaling pathway	GO_ImmuneSystemProcess-EBI-UniProt-GOA-ACAP-ARAP_18.06.2022_00h00	0.0453932	0.272359	0.00410579	0.0123174	[6]	Group3	6.12245	3	[ACOD1, NMI, TNIP3]
GO:0046006	regulation of activated T cell proliferation	GO_ImmuneSystemProcess-EBI-UniProt-GOA-ACAP-ARAP_18.06.2022_00h00	0.0453932	0.272359	0.00118698	0.00593491	[6]	Group4	6.12245	3	[CD274, IDO1, PDCD1LG2]
GO:0046637	regulation of alpha-beta T cell differentiation	GO_ImmuneSystemProcess-EBI-UniProt-GOA-ACAP-ARAP_18.06.2022_00h00	0.0320074	0.288067	0.000437271	0.00262362	[6, 8, 9]	Group5	5.40541	4	[HLX, IL27, MYB, SOCS1]
GO:0002287	alpha-beta T cell activation involved in immune response	GO_ImmuneSystemProcess-EBI-UniProt-GOA-ACAP-ARAP_18.06.2022_00h00	0.0306407	0.306407	0.000437271	0.00262362	[5, 6]	Group5	5.47945	4	[HLX, IL27, MYB, RORC]
GO:0002293	alpha-beta T cell differentiation involved in immune response	GO_ImmuneSystemProcess-EBI-UniProt-GOA-ACAP-ARAP_18.06.2022_00h00	0.0306407	0.306407	0.000437271	0.00262362	[6, 7, 9]	Group5	5.47945	4	[HLX, IL27, MYB, RORC]
GO:0042093	T-helper cell differentiation	GO_ImmuneSystemProcess-EBI-UniProt-GOA-ACAP-ARAP_18.06.2022_00h00	0.0267532	0.321038	0.000437271	0.00262362	[8, 9, 11]	Group5	5.71429	4	[HLX, IL27, MYB, RORC]
GO:0002294	CD4-positive, alpha-beta T cell differentiation involved in immune response	GO_ImmuneSystemProcess-EBI-UniProt-GOA-ACAP-ARAP_18.06.2022_00h00	0.0293095	0.322405	0.000437271	0.00262362	[7, 8, 10]	Group5	5.55556	4	[HLX, IL27, MYB, RORC]
